# Supplementary material for: (E)-2-({2-[(E)-(Hy­droxy­imino)­meth­yl]phen­oxy}meth­yl)-3-o-tolyl­acrylonitrile
Source: Acta Crystallogr Sect E Struct Rep Online. 2012 Jan 21;68(Pt 2):o484. doi: 10.1107/S1600536812001481 (PMC3275232; doi:10.1107/S1600536812001481)
Supplement: Supplementary file 1 [file e-68-0o484-sup1.cif]

##############################################################################
#                                                                            #
# This CIF contains the data in a paper accepted for publication in          #
# Acta Crystallographica Section E. It conforms to the requirements of       #
# Notes for Authors for Acta Crystallographica Section E, and has been       #
# peer reviewed under the auspices of the IUCr Commission on Journals.       #
#                                                                            #
# Full details of the Crystallographic Information File format               #
# are given in the paper "The Crystallographic Information File (CIF):       #
# a New Standard Archive File for Crystallography" by S. R. Hall, F. H.      #
# Allen and I. D. Brown [Acta Cryst. (1991), A47, 655-685].                  #
#                                                                            #
# The current version of the core CIF dictionary is obtainable from          #
# ftp://ftp.iucr.org/pub/cif_core.dic.                                       #
#                                                                            #
# Software is freely available for graphical display of the structure(s)     #
# in this CIF. For information consult the CIF software page                 #
# http://www.iucr.org/resources/cif/software.                                #
#                                                                            #
# This file may be used for bona fide research purposes within the           #
# scientific community so long as proper attribution is given to the journal # 
# article from which it was obtained.                                        #
#                                                                            #
##############################################################################
data_global
_audit_creation_method     SHELXL-97
_journal_date_recd_electronic     2012-01-05
_journal_date_accepted     2012-01-12
_journal_name_full     'Acta Crystallographica, Section E'
_journal_year     2012
_journal_volume     68
_journal_issue      2
_journal_page_first     eo484
_journal_page_last     eo484
_journal_paper_category     QO
_journal_paper_doi     10.1107/S1600536812001481
_journal_coeditor_code     QM2049
_publ_contact_author_name     'A. Subbiah Pandi'
_publ_contact_author_address
;
  Department of Physics
  Presidency College
  Chennai 600 005
  India
;
_publ_contact_author_email     'a_sp59@yahoo.in'
_publ_contact_author_fax     '044 091 2854 4894'
_publ_contact_author_phone     '044 091 24471061'
_publ_section_title
;\
(<i>E</i>)-2-({2-[(<i>E</i>)-(Hydroxyimino)methyl]phenoxy}methyl)-3-<i>o</i>-\
tolylacrylonitrile
;
loop_
    _publ_author_name
    _publ_author_address
    'E. Govindan'
;    Department of Physics
     Presidency College (Autonomous)
     Chennai 600 005
     India
;
    'J. Srinivasan'
;    Department of Organic Chemistry
     University of Madras
     Guindy Campus
     Chennai 600 025
      India
;
    'M. Bakthadoss'
;    Department of Organic Chemistry
     University of Madras
     Guindy Campus
     Chennai 600 025
     India
;
    'A. SubbiahPandi'
;    Department of Physics
     Presidency College (Autonomous)
     Chennai 600 005
     India
;
data_I
_audit_creation_method     SHELXL-97
_chemical_name_systematic
;
(<i>E</i>)-2-({2-[(<i>E</i>)-(Hydroxyimino)methyl]phenoxy}methyl)-
3-<i>o</i>-tolylacrylonitrile
;
_chemical_name_common     ?
_chemical_formula_moiety     'C18 H16 N2 O2'
_chemical_formula_sum     'C18 H16 N2 O2'
_chemical_formula_iupac     'C18 H16 N2 O2'
_chemical_formula_weight     292.33
_chemical_melting_point     ?
_symmetry_cell_setting     triclinic
_symmetry_space_group_name_H-M     'P -1'
_symmetry_space_group_name_Hall     '-P 1'
loop_
    _symmetry_equiv_pos_as_xyz
    'x, y, z'
    '-x, -y, -z'
_cell_length_a     7.0214(2)
_cell_length_b     10.5094(3)
_cell_length_c     10.8854(3)
_cell_angle_alpha     97.6360(10)
_cell_angle_beta     95.9530(10)
_cell_angle_gamma     99.6420(10)
_cell_volume     778.32(4)
_cell_formula_units_Z     2
_cell_measurement_reflns_used     5557
_cell_measurement_theta_min     1.9
_cell_measurement_theta_max     ?
_cell_measurement_temperature     293(2)
_exptl_crystal_description     'Block'
_exptl_crystal_colour     'white crystalline'
_exptl_crystal_size_max     0.25
_exptl_crystal_size_mid     0.22
_exptl_crystal_size_min     0.19
_exptl_crystal_density_diffrn     1.247
_exptl_crystal_density_meas     ?
_exptl_crystal_density_method     'not measured'
_exptl_crystal_F_000     308
_exptl_absorpt_coefficient_mu     0.083
_exptl_absorpt_correction_type     multi-scan
_exptl_absorpt_process_details     '(SADABS; Sheldrick, 1996)'
_exptl_absorpt_correction_T_min     0.978
_exptl_absorpt_correction_T_max     0.983
_exptl_special_details     ?
_diffrn_ambient_temperature     293(2)
_diffrn_radiation_type     MoK\a
_diffrn_radiation_wavelength     0.71073
_diffrn_radiation_source     'fine-focus sealed tube'
_diffrn_radiation_monochromator     graphite
_diffrn_measurement_device_type     'Bruker APEXII CCD area-detector'
_diffrn_measurement_method     '\w and \f scans '
_diffrn_detector_area_resol_mean     ?
_diffrn_reflns_number     21189
_diffrn_reflns_av_R_equivalents     0.0289
_diffrn_reflns_av_sigmaI/netI     0.0224
_diffrn_reflns_theta_min     1.90
_diffrn_reflns_theta_max     34.55
_diffrn_reflns_theta_full     25.00
_diffrn_measured_fraction_theta_max     0.837
_diffrn_measured_fraction_theta_full     0.998
_diffrn_reflns_limit_h_min     -10
_diffrn_reflns_limit_h_max     11
_diffrn_reflns_limit_k_min     -16
_diffrn_reflns_limit_k_max     15
_diffrn_reflns_limit_l_min     -16
_diffrn_reflns_limit_l_max     16
_diffrn_standards_number     0
_diffrn_standards_interval_count     .
_diffrn_standards_interval_time     .
_diffrn_standards_decay_%     ?
_refine_special_details
;
Refinement of <i>F</i>^2^ against ALL reflections. The weighted <i>R</i>-factor
<i>wR</i> and goodness of fit <i>S</i> are based on <i>F</i>^2^, conventional
<i>R</i>-factors <i>R</i> are based on <i>F</i>, with <i>F</i> set to zero for
negative <i>F</i>^2^. The threshold expression of <i>F</i>^2^ >
\s(<i>F</i>^2^) is used only for calculating <i>R</i>-factors(gt) <i>etc</i>.
and is not relevant to the choice of reflections for refinement.
<i>R</i>-factors based on <i>F</i>^2^ are statistically about twice as large
as those based on <i>F</i>, and <i>R</i>- factors based on ALL data will be
even larger.
;
_reflns_number_total     5557
_reflns_number_gt     3825
_reflns_threshold_expression     I>2\s(I)
_refine_ls_structure_factor_coef     Fsqd
_refine_ls_matrix_type     full
_refine_ls_R_factor_all     0.0746
_refine_ls_R_factor_gt     0.0496
_refine_ls_wR_factor_gt     0.1438
_refine_ls_wR_factor_ref     0.1630
_refine_ls_goodness_of_fit_ref     1.058
_refine_ls_restrained_S_all     1.058
_refine_ls_number_reflns     5557
_refine_ls_number_parameters     201
_refine_ls_number_restraints     0
_refine_ls_hydrogen_treatment     constr
_refine_ls_weighting_scheme     calc
_refine_ls_weighting_details
         'calc w=1/[\s^2^(Fo^2^)+(0.0845P)^2^+0.0621P] where P=(Fo^2^+2Fc^2^)/3'
_atom_sites_solution_hydrogens     geom
_atom_sites_solution_primary     direct
_atom_sites_solution_secondary     difmap
_refine_ls_shift/su_max     0.000
_refine_ls_shift/su_mean     0.000
_refine_diff_density_max     0.264
_refine_diff_density_min     -0.185
_refine_ls_extinction_method     none
_refine_ls_extinction_coef     ?
loop_
    _atom_type_symbol
    _atom_type_description
    _atom_type_scat_dispersion_real
    _atom_type_scat_dispersion_imag
    _atom_type_scat_source
    'C' 'C' 0.0033 0.0016
                         'International Tables Vol C Tables 4.2.6.8 and 6.1.1.4'
    'H' 'H' 0.0000 0.0000
                         'International Tables Vol C Tables 4.2.6.8 and 6.1.1.4'
    'N' 'N' 0.0061 0.0033
                         'International Tables Vol C Tables 4.2.6.8 and 6.1.1.4'
    'O' 'O' 0.0106 0.0060
                         'International Tables Vol C Tables 4.2.6.8 and 6.1.1.4'
_computing_data_collection     'APEX2 (Bruker, 2004)'
_computing_cell_refinement     'SAINT (Bruker, 2004)'
_computing_data_reduction     'SAINT (Bruker, 2004)'
_computing_structure_solution     'SHELXS97 (Sheldrick, 2008)'
_computing_structure_refinement     'SHELXL97 (Sheldrick, 2008)'
_computing_molecular_graphics     'ORTEP-3 (Farrugia, 1997)'
_computing_publication_material
                           'SHELXL97 (Sheldrick, 2008) and  PLATON (Spek, 2009)'
loop_
    _atom_site_type_symbol
    _atom_site_label
    _atom_site_fract_x
    _atom_site_fract_y
    _atom_site_fract_z
    _atom_site_U_iso_or_equiv
    _atom_site_adp_type
    _atom_site_calc_flag
    _atom_site_refinement_flags
    _atom_site_occupancy
    _atom_site_symmetry_multiplicity
    _atom_site_disorder_assembly
    _atom_site_disorder_group
    C C1 -0.15593(16) 0.00826(11) 0.65422(11) 0.0458(3) Uani d . 1 1 . .
    H H1 -0.1182 0.0760 0.7210 0.055 Uiso calc R 1 1 . .
    C C2 -0.02936(15) -0.08709(10) 0.63051(10) 0.0403(2) Uani d . 1 1 . .
    C C3 -0.08597(19) -0.20010(12) 0.54286(12) 0.0537(3) Uani d . 1 1 . .
    H H3 -0.2068 -0.2148 0.4943 0.064 Uiso calc R 1 1 . .
    C C4 0.0343(2) -0.29046(12) 0.52696(13) 0.0590(3) Uani d . 1 1 . .
    H H4 -0.0051 -0.3649 0.4674 0.071 Uiso calc R 1 1 . .
    C C5 0.21237(19) -0.27051(12) 0.59921(12) 0.0536(3) Uani d . 1 1 . .
    H H5 0.2919 -0.3327 0.5897 0.064 Uiso calc R 1 1 . .
    C C6 0.27362(17) -0.15902(11) 0.68554(11) 0.0465(3) Uani d . 1 1 . .
    H H6 0.3947 -0.1455 0.7337 0.056 Uiso calc R 1 1 . .
    C C7 0.15422(14) -0.06683(10) 0.70047(9) 0.0381(2) Uani d . 1 1 . .
    C C8 0.34958(15) 0.05707(11) 0.88418(10) 0.0430(2) Uani d . 1 1 . .
    H H8A 0.4795 0.0729 0.8598 0.052 Uiso calc R 1 1 . .
    H H8B 0.3317 -0.0240 0.9187 0.052 Uiso calc R 1 1 . .
    C C9 0.32336(14) 0.16826(10) 0.97920(10) 0.0387(2) Uani d . 1 1 . .
    C C10 0.12321(15) 0.17173(11) 0.99392(11) 0.0467(3) Uani d . 1 1 . .
    C C11 0.47398(14) 0.25582(10) 1.04165(10) 0.0395(2) Uani d . 1 1 . .
    H H11 0.5958 0.2450 1.0203 0.047 Uiso calc R 1 1 . .
    C C12 0.47398(15) 0.36647(10) 1.13905(10) 0.0399(2) Uani d . 1 1 . .
    C C13 0.3269(2) 0.36659(13) 1.21596(12) 0.0552(3) Uani d . 1 1 . .
    H H13 0.2299 0.2930 1.2087 0.066 Uiso calc R 1 1 . .
    C C14 0.3234(2) 0.47427(15) 1.30267(15) 0.0735(4) Uani d . 1 1 . .
    H H14 0.2238 0.4735 1.3527 0.088 Uiso calc R 1 1 . .
    C C15 0.4678(3) 0.58260(15) 1.31470(16) 0.0760(5) Uani d . 1 1 . .
    H H15 0.4642 0.6563 1.3714 0.091 Uiso calc R 1 1 . .
    C C16 0.6170(2) 0.58189(12) 1.24310(14) 0.0609(3) Uani d . 1 1 . .
    H H16 0.7149 0.6554 1.2533 0.073 Uiso calc R 1 1 . .
    C C17 0.62672(16) 0.47510(11) 1.15593(11) 0.0441(2) Uani d . 1 1 . .
    C C18 0.79547(18) 0.47851(14) 1.08190(15) 0.0597(3) Uani d . 1 1 . .
    H H18A 0.8811 0.5616 1.1046 0.090 Uiso calc R 1 1 . .
    H H18B 0.7484 0.4657 0.9943 0.090 Uiso calc R 1 1 . .
    H H18C 0.8651 0.4104 1.0993 0.090 Uiso calc R 1 1 . .
    N N1 -0.31578(13) 0.00044(10) 0.58572(9) 0.0461(2) Uani d . 1 1 . .
    N N2 -0.03874(16) 0.17076(12) 0.99832(14) 0.0698(4) Uani d . 1 1 . .
    O O1 -0.41663(12) 0.09866(9) 0.62794(9) 0.0605(3) Uani d . 1 1 . .
    H H1A -0.5163 0.0935 0.5797 0.091 Uiso calc R 1 1 . .
    O O2 0.20712(11) 0.04926(7) 0.77921(7) 0.0467(2) Uani d . 1 1 . .
loop_
    _atom_site_aniso_label
    _atom_site_aniso_U_11
    _atom_site_aniso_U_22
    _atom_site_aniso_U_33
    _atom_site_aniso_U_12
    _atom_site_aniso_U_13
    _atom_site_aniso_U_23
    C1 0.0381(5) 0.0484(6) 0.0469(6) 0.0088(4) -0.0016(4) -0.0025(5)
    C2 0.0366(5) 0.0415(5) 0.0403(5) 0.0061(4) 0.0010(4) 0.0014(4)
    C3 0.0508(6) 0.0495(6) 0.0520(7) 0.0048(5) -0.0073(5) -0.0076(5)
    C4 0.0703(8) 0.0439(6) 0.0553(7) 0.0082(6) 0.0010(6) -0.0108(5)
    C5 0.0648(7) 0.0449(6) 0.0527(7) 0.0205(5) 0.0097(6) -0.0010(5)
    C6 0.0455(6) 0.0466(6) 0.0471(6) 0.0159(5) 0.0017(4) 0.0005(5)
    C7 0.0387(5) 0.0371(5) 0.0368(5) 0.0077(4) 0.0022(4) 0.0004(4)
    C8 0.0359(5) 0.0443(5) 0.0456(6) 0.0138(4) -0.0041(4) -0.0056(4)
    C9 0.0350(4) 0.0378(5) 0.0422(5) 0.0098(4) 0.0021(4) -0.0002(4)
    C10 0.0386(5) 0.0400(5) 0.0571(7) 0.0063(4) 0.0048(5) -0.0061(5)
    C11 0.0360(5) 0.0395(5) 0.0415(5) 0.0082(4) 0.0023(4) 0.0015(4)
    C12 0.0402(5) 0.0369(5) 0.0403(5) 0.0070(4) 0.0004(4) 0.0008(4)
    C13 0.0579(7) 0.0501(6) 0.0516(7) -0.0010(5) 0.0152(5) -0.0060(5)
    C14 0.0811(10) 0.0672(9) 0.0675(9) 0.0059(7) 0.0313(8) -0.0141(7)
    C15 0.0977(12) 0.0526(8) 0.0692(9) 0.0061(7) 0.0200(8) -0.0191(7)
    C16 0.0689(8) 0.0408(6) 0.0638(8) -0.0020(6) 0.0026(6) -0.0049(5)
    C17 0.0426(5) 0.0390(5) 0.0477(6) 0.0057(4) -0.0020(4) 0.0043(4)
    C18 0.0435(6) 0.0541(7) 0.0775(9) -0.0001(5) 0.0086(6) 0.0063(6)
    N1 0.0370(4) 0.0491(5) 0.0508(5) 0.0111(4) 0.0010(4) 0.0023(4)
    N2 0.0416(5) 0.0669(7) 0.0954(9) 0.0107(5) 0.0122(5) -0.0110(6)
    O1 0.0460(5) 0.0644(6) 0.0689(6) 0.0224(4) -0.0026(4) -0.0054(4)
    O2 0.0442(4) 0.0416(4) 0.0490(4) 0.0146(3) -0.0114(3) -0.0076(3)
_geom_special_details
;
All e.s.d.'s (except the e.s.d. in the dihedral angle between two l.s. planes)
are estimated using the full covariance matrix. The cell e.s.d.'s are taken
into account individually in the estimation of e.s.d.'s in distances, angles
and torsion angles; correlations between e.s.d.'s in cell parameters are only
used when they are defined by crystal symmetry. An approximate (isotropic)
treatment of cell e.s.d.'s is used for estimating e.s.d.'s involving l.s.
planes.
;
loop_
    _geom_bond_atom_site_label_1
    _geom_bond_atom_site_label_2
    _geom_bond_site_symmetry_2
    _geom_bond_distance
    _geom_bond_publ_flag
    C1 N1 . 1.2655(14) ?
    C1 C2 . 1.4621(14) ?
    C1 H1 . 0.9300 ?
    C2 C3 . 1.3932(15) ?
    C2 C7 . 1.3958(14) ?
    C3 C4 . 1.3783(18) ?
    C3 H3 . 0.9300 ?
    C4 C5 . 1.3751(19) ?
    C4 H4 . 0.9300 ?
    C5 C6 . 1.3768(16) ?
    C5 H5 . 0.9300 ?
    C6 C7 . 1.3880(14) ?
    C6 H6 . 0.9300 ?
    C7 O2 . 1.3658(12) ?
    C8 O2 . 1.4225(12) ?
    C8 C9 . 1.5032(13) ?
    C8 H8A . 0.9700 ?
    C8 H8B . 0.9700 ?
    C9 C11 . 1.3364(14) ?
    C9 C10 . 1.4367(14) ?
    C10 N2 . 1.1415(15) ?
    C11 C12 . 1.4658(13) ?
    C11 H11 . 0.9300 ?
    C12 C13 . 1.3950(16) ?
    C12 C17 . 1.4074(16) ?
    C13 C14 . 1.3793(17) ?
    C13 H13 . 0.9300 ?
    C14 C15 . 1.374(2) ?
    C14 H14 . 0.9300 ?
    C15 C16 . 1.369(2) ?
    C15 H15 . 0.9300 ?
    C16 C17 . 1.3859(16) ?
    C16 H16 . 0.9300 ?
    C17 C18 . 1.4987(17) ?
    C18 H18A . 0.9600 ?
    C18 H18B . 0.9600 ?
    C18 H18C . 0.9600 ?
    N1 O1 . 1.4016(12) ?
    O1 H1A . 0.8200 ?
loop_
    _geom_angle_atom_site_label_1
    _geom_angle_atom_site_label_2
    _geom_angle_atom_site_label_3
    _geom_angle_site_symmetry_1
    _geom_angle_site_symmetry_3
    _geom_angle
    _geom_angle_publ_flag
    N1 C1 C2 . . 121.33(10) ?
    N1 C1 H1 . . 119.3 ?
    C2 C1 H1 . . 119.3 ?
    C3 C2 C7 . . 118.07(10) ?
    C3 C2 C1 . . 122.78(10) ?
    C7 C2 C1 . . 119.13(9) ?
    C4 C3 C2 . . 121.07(11) ?
    C4 C3 H3 . . 119.5 ?
    C2 C3 H3 . . 119.5 ?
    C5 C4 C3 . . 119.99(11) ?
    C5 C4 H4 . . 120.0 ?
    C3 C4 H4 . . 120.0 ?
    C4 C5 C6 . . 120.34(11) ?
    C4 C5 H5 . . 119.8 ?
    C6 C5 H5 . . 119.8 ?
    C5 C6 C7 . . 119.82(11) ?
    C5 C6 H6 . . 120.1 ?
    C7 C6 H6 . . 120.1 ?
    O2 C7 C6 . . 123.73(9) ?
    O2 C7 C2 . . 115.58(8) ?
    C6 C7 C2 . . 120.66(10) ?
    O2 C8 C9 . . 107.03(8) ?
    O2 C8 H8A . . 110.3 ?
    C9 C8 H8A . . 110.3 ?
    O2 C8 H8B . . 110.3 ?
    C9 C8 H8B . . 110.3 ?
    H8A C8 H8B . . 108.6 ?
    C11 C9 C10 . . 124.04(9) ?
    C11 C9 C8 . . 122.27(9) ?
    C10 C9 C8 . . 113.68(9) ?
    N2 C10 C9 . . 175.85(13) ?
    C9 C11 C12 . . 129.04(9) ?
    C9 C11 H11 . . 115.5 ?
    C12 C11 H11 . . 115.5 ?
    C13 C12 C17 . . 119.11(10) ?
    C13 C12 C11 . . 121.69(10) ?
    C17 C12 C11 . . 119.20(10) ?
    C14 C13 C12 . . 120.96(12) ?
    C14 C13 H13 . . 119.5 ?
    C12 C13 H13 . . 119.5 ?
    C15 C14 C13 . . 119.68(13) ?
    C15 C14 H14 . . 120.2 ?
    C13 C14 H14 . . 120.2 ?
    C16 C15 C14 . . 119.93(12) ?
    C16 C15 H15 . . 120.0 ?
    C14 C15 H15 . . 120.0 ?
    C15 C16 C17 . . 122.09(12) ?
    C15 C16 H16 . . 119.0 ?
    C17 C16 H16 . . 119.0 ?
    C16 C17 C12 . . 118.08(11) ?
    C16 C17 C18 . . 119.87(11) ?
    C12 C17 C18 . . 122.04(10) ?
    C17 C18 H18A . . 109.5 ?
    C17 C18 H18B . . 109.5 ?
    H18A C18 H18B . . 109.5 ?
    C17 C18 H18C . . 109.5 ?
    H18A C18 H18C . . 109.5 ?
    H18B C18 H18C . . 109.5 ?
    C1 N1 O1 . . 111.76(9) ?
    N1 O1 H1A . . 109.5 ?
    C7 O2 C8 . . 118.07(8) ?
loop_
    _geom_torsion_atom_site_label_1
    _geom_torsion_atom_site_label_2
    _geom_torsion_atom_site_label_3
    _geom_torsion_atom_site_label_4
    _geom_torsion_site_symmetry_1
    _geom_torsion_site_symmetry_2
    _geom_torsion_site_symmetry_3
    _geom_torsion_site_symmetry_4
    _geom_torsion
    _geom_torsion_publ_flag
    N1 C1 C2 C3 . . . . -8.33(19) ?
    N1 C1 C2 C7 . . . . 173.47(11) ?
    C7 C2 C3 C4 . . . . 1.03(19) ?
    C1 C2 C3 C4 . . . . -177.18(13) ?
    C2 C3 C4 C5 . . . . 0.8(2) ?
    C3 C4 C5 C6 . . . . -1.6(2) ?
    C4 C5 C6 C7 . . . . 0.57(19) ?
    C5 C6 C7 O2 . . . . -176.62(11) ?
    C5 C6 C7 C2 . . . . 1.26(18) ?
    C3 C2 C7 O2 . . . . 176.01(10) ?
    C1 C2 C7 O2 . . . . -5.71(15) ?
    C3 C2 C7 C6 . . . . -2.03(17) ?
    C1 C2 C7 C6 . . . . 176.25(10) ?
    O2 C8 C9 C11 . . . . -135.77(11) ?
    O2 C8 C9 C10 . . . . 43.22(13) ?
    C11 C9 C10 N2 . . . . 151.8(19) ?
    C8 C9 C10 N2 . . . . -27(2) ?
    C10 C9 C11 C12 . . . . 3.19(19) ?
    C8 C9 C11 C12 . . . . -177.93(10) ?
    C9 C11 C12 C13 . . . . 26.68(19) ?
    C9 C11 C12 C17 . . . . -153.67(12) ?
    C17 C12 C13 C14 . . . . 3.8(2) ?
    C11 C12 C13 C14 . . . . -176.50(13) ?
    C12 C13 C14 C15 . . . . -0.7(3) ?
    C13 C14 C15 C16 . . . . -1.8(3) ?
    C14 C15 C16 C17 . . . . 1.1(3) ?
    C15 C16 C17 C12 . . . . 2.0(2) ?
    C15 C16 C17 C18 . . . . -178.74(15) ?
    C13 C12 C17 C16 . . . . -4.40(18) ?
    C11 C12 C17 C16 . . . . 175.94(11) ?
    C13 C12 C17 C18 . . . . 176.37(12) ?
    C11 C12 C17 C18 . . . . -3.29(17) ?
    C2 C1 N1 O1 . . . . 177.80(10) ?
    C6 C7 O2 C8 . . . . -25.64(15) ?
    C2 C7 O2 C8 . . . . 156.39(10) ?
    C9 C8 O2 C7 . . . . -157.61(9) ?
loop_
    _geom_hbond_atom_site_label_D
    _geom_hbond_atom_site_label_H
    _geom_hbond_atom_site_label_A
    _geom_hbond_site_symmetry_A
    _geom_hbond_distance_DH
    _geom_hbond_distance_HA
    _geom_hbond_distance_DA
    _geom_hbond_angle_DHA
    O1 H1A N1 2_456 0.82 2.07 2.7962(13) 146.7
