# Supplementary material for: (E)-2-({2-[(E)-(Hy­droxy­imino)­meth­yl]phen­oxy}meth­yl)-3-o-tolyl­acrylonitrile
Source: Acta Crystallogr Sect E Struct Rep Online. 2012 Jan 21;68(Pt 2):o484. doi: 10.1107/S1600536812001481 (PMC3275232; doi:10.1107/S1600536812001481)
Supplement: Supplementary file 2 [file e-68-0o484-Isup2.hkl]

#
# h,k,l, Fc-squared, Fo-squared, sigma(Fo-squared) and status flag
#
data_I
_shelx_title ' OJS15N in P-1'
_shelx_refln_list_code          4
_shelx_F_calc_maximum       95.34
_exptl_crystal_F_000       308.00
_reflns_d_resolution_high  0.6266
 
loop_
 _symmetry_equiv_pos_as_xyz
 'x, y, z'
 '-x, -y, -z'
 
_cell_length_a     7.0214
_cell_length_b    10.5094
_cell_length_c    10.8854
_cell_angle_alpha  97.636
_cell_angle_beta   95.953
_cell_angle_gamma  99.642
 
_shelx_F_squared_multiplier     1.000
 
loop_
 _refln_index_h
 _refln_index_k
 _refln_index_l
 _refln_F_squared_calc
 _refln_F_squared_meas
 _refln_F_squared_sigma
 _refln_observed_status
   1   0   0      356.05      333.12      2.30 o
   2   0   0       48.79       49.84      0.44 o
   3   0   0       53.09       60.79      0.61 o
   4   0   0        4.17        5.44      0.17 o
   5   0   0        2.11        2.37      0.16 o
   6   0   0      105.47      106.45      1.52 o
   7   0   0        6.22        7.68      0.43 o
   8   0   0        3.35        2.82      0.36 o
   9   0   0        0.75        0.49      0.34 o
  10   0   0        0.21        1.26      0.50 o
 -10   1   0        1.51        1.48      0.52 o
  -9   1   0        1.38        1.06      0.65 o
  -8   1   0       77.97       87.57      1.52 o
  -7   1   0       60.72       63.66      1.17 o
  -6   1   0       10.83       10.79      0.33 o
  -5   1   0       44.53       42.23      0.56 o
  -4   1   0        0.50        1.70      0.11 o
  -3   1   0       21.83       32.14      0.39 o
  -2   1   0      248.23      282.95      2.26 o
  -1   1   0     2092.28     2134.09     17.61 o
   0   1   0     1097.27      582.20     13.78 o
   1   1   0      841.34      883.36      6.68 o
   2   1   0        6.39        6.37      0.15 o
   3   1   0       29.42       35.36      0.41 o
   4   1   0      100.77      108.37      1.11 o
   5   1   0       46.98       43.12      0.66 o
   6   1   0       72.92       64.53      1.16 o
   7   1   0        9.09       10.20      0.49 o
   8   1   0       14.17       13.15      0.57 o
   9   1   0        0.24        0.12      0.36 o
  10   1   0        1.40       -0.37      0.54 o
 -11   2   0        0.12        2.17      0.99 o
 -10   2   0        2.26        2.50      0.55 o
  -9   2   0        0.21       -0.17      0.38 o
  -8   2   0       30.96       32.86      0.77 o
  -7   2   0        0.17        0.09      0.25 o
  -6   2   0      131.22      135.30      1.65 o
  -5   2   0       31.88       28.30      0.42 o
  -4   2   0      102.24       99.25      1.06 o
  -3   2   0       15.79       15.49      0.22 o
  -2   2   0       74.59       83.07      0.93 o
  -1   2   0      754.31      756.02      5.75 o
   0   2   0     1383.22     1387.68     10.48 o
   1   2   0      323.36      341.53      2.61 o
   2   2   0     2259.86     2329.32     18.09 o
   3   2   0       41.49       34.27      0.44 o
   4   2   0      235.35      261.21      2.54 o
   5   2   0      109.23      100.60      1.25 o
   6   2   0        5.90        6.39      0.38 o
   7   2   0        0.25        0.35      0.25 o
   8   2   0        4.75        3.86      0.39 o
   9   2   0        0.01        0.11      0.41 o
  10   2   0        2.77        4.43      1.27 o
 -11   3   0        0.39        1.17      0.99 o
 -10   3   0        0.75        1.54      0.50 o
  -9   3   0        1.54        2.74      0.65 o
  -8   3   0       13.62       14.07      0.75 o
  -7   3   0        8.67        9.06      0.36 o
  -6   3   0      339.02      340.20      3.50 o
  -5   3   0        0.02        0.45      0.11 o
  -4   3   0      276.78      291.29      2.63 o
  -3   3   0      597.09      647.02      5.63 o
  -2   3   0       59.45       64.09      0.60 o
  -1   3   0        0.13       -0.05      0.05 o
   0   3   0       87.03      102.17      0.81 o
   1   3   0      344.93      394.64      3.14 o
   2   3   0        3.46        6.66      0.14 o
   3   3   0        0.38        0.05      0.08 o
   4   3   0       25.84       29.59      0.45 o
   5   3   0        0.07        0.19      0.18 o
   6   3   0        2.21        1.87      0.29 o
   7   3   0        3.35        3.72      0.34 o
   8   3   0        0.04        0.23      0.36 o
   9   3   0        0.52        0.90      0.77 o
 -11   4   0        2.33        2.17      1.17 o
 -10   4   0        0.30        0.87      0.65 o
  -9   4   0        7.51        6.08      0.58 o
  -8   4   0        7.16        7.89      0.58 o
  -7   4   0        2.14        0.86      0.18 o
  -6   4   0      167.11      147.09      1.79 o
  -5   4   0      126.39      127.97      1.36 o
  -4   4   0        3.36        5.56      0.17 o
  -3   4   0      428.05      439.67      4.08 o
  -2   4   0      936.21      996.60      7.81 o
  -1   4   0       43.78       41.77      0.41 o
   0   4   0       43.37       38.05      0.41 o
   1   4   0      137.04      142.53      1.29 o
   2   4   0      139.44      135.83      1.33 o
   3   4   0       18.67       18.26      0.39 o
   4   4   0        0.13        0.27      0.12 o
   5   4   0       16.10       18.21      0.60 o
   6   4   0       11.24       11.05      0.49 o
   7   4   0       28.64       28.94      0.94 o
   8   4   0        0.04        0.35      0.43 o
   9   4   0        1.57        1.45      0.90 o
 -10   5   0        0.89        0.83      0.48 o
  -9   5   0        1.56        1.38      0.45 o
  -8   5   0        0.85        0.58      0.32 o
  -7   5   0        0.98        0.83      0.27 o
  -6   5   0       70.33       64.54      1.17 o
  -5   5   0       45.43       44.54      0.57 o
  -4   5   0        0.45        0.19      0.08 o
  -3   5   0       18.95       23.55      0.32 o
  -2   5   0       68.81       87.15      0.91 o
  -1   5   0        9.85       12.27      0.21 o
   0   5   0       17.08       19.64      0.28 o
   1   5   0        1.10        0.78      0.08 o
   2   5   0        3.58        3.03      0.22 o
   3   5   0        4.84        4.29      0.25 o
   4   5   0       42.81       46.02      0.85 o
   5   5   0      227.94      225.59      3.60 o
   6   5   0        3.13        2.54      0.35 o
   7   5   0        0.68        0.45      0.43 o
   8   5   0        0.74        1.08      0.58 o
 -10   6   0        0.12        0.22      0.45 o
  -9   6   0        0.28        0.59      0.39 o
  -8   6   0       31.35       33.62      1.11 o
  -7   6   0        4.06        4.22      0.36 o
  -6   6   0       80.46       74.09      1.17 o
  -5   6   0       54.35       50.93      0.60 o
  -4   6   0       30.06       31.16      0.47 o
  -3   6   0      225.88      232.75      2.38 o
  -2   6   0      420.39      443.72      4.13 o
  -1   6   0      897.75      920.09      7.93 o
   0   6   0       16.45       17.34      0.31 o
   1   6   0       64.45       67.70      0.82 o
   2   6   0      104.17      109.22      1.41 o
   3   6   0       33.48       34.05      0.65 o
   4   6   0        2.49        2.27      0.29 o
   5   6   0       63.91       63.05      1.29 o
   6   6   0        3.18        2.60      0.50 o
   7   6   0        0.14        0.31      0.59 o
   8   6   0        2.38        1.39      1.40 o
 -10   7   0        9.60       10.94      1.31 o
  -9   7   0       19.18       20.39      1.25 o
  -8   7   0       11.48       12.56      0.85 o
  -7   7   0        0.38        0.03      0.18 o
  -6   7   0        1.85        1.88      0.34 o
  -5   7   0       55.34       49.02      0.74 o
  -4   7   0        0.03        0.07      0.13 o
  -3   7   0        5.70        5.56      0.18 o
  -2   7   0        3.89        2.43      0.14 o
  -1   7   0       40.04       43.90      0.63 o
   0   7   0        3.27        2.37      0.19 o
   1   7   0       21.05       24.64      0.53 o
   2   7   0        2.12        3.58      0.24 o
   3   7   0        9.30        8.68      0.35 o
   4   7   0        1.12        1.83      0.40 o
   5   7   0        3.07        1.31      0.61 o
   6   7   0        1.20        1.19      0.49 o
   7   7   0       12.38       14.54      1.45 o
   8   7   0        1.29        2.71      0.99 o
 -10   8   0        2.84        1.72      1.17 o
  -9   8   0        5.99        6.89      0.61 o
  -8   8   0        8.51        9.65      0.83 o
  -7   8   0        4.15        4.49      0.39 o
  -6   8   0        3.87        3.93      0.43 o
  -5   8   0       93.05       82.48      1.12 o
  -4   8   0       12.90        9.14      0.36 o
  -3   8   0        0.26        0.20      0.11 o
  -2   8   0       44.01       40.85      0.66 o
  -1   8   0       69.59       68.42      0.91 o
   0   8   0       11.11       12.22      0.31 o
   1   8   0      144.75      136.52      2.05 o
   2   8   0       16.11       14.81      0.54 o
   3   8   0        6.15        5.92      0.52 o
   4   8   0       59.68       55.37      1.56 o
   5   8   0        8.56        7.37      0.66 o
   6   8   0        0.32        0.03      0.54 o
   7   8   0        3.10        4.84      0.83 o
  -9   9   0        0.97        1.21      0.55 o
  -8   9   0        4.20        3.25      0.51 o
  -7   9   0       45.58       43.49      1.27 o
  -6   9   0       53.68       48.76      1.14 o
  -5   9   0        3.28        5.75      0.26 o
  -4   9   0       34.88       31.36      0.60 o
  -3   9   0        2.28        2.93      0.20 o
  -2   9   0        3.70        4.00      0.25 o
  -1   9   0       27.73       28.35      0.60 o
   0   9   0      159.43      153.00      2.22 o
   1   9   0        0.70        1.47      0.31 o
   2   9   0       24.25       24.65      0.85 o
   3   9   0        0.50       -0.27      0.38 o
   4   9   0        0.15        0.03      0.41 o
   5   9   0        1.89        2.59      0.72 o
   6   9   0        4.11        2.95      1.31 o
   7   9   0        1.43       -0.72      0.90 o
  -9  10   0        1.55        2.00      0.63 o
  -8  10   0        0.77        0.42      0.41 o
  -7  10   0        0.21        0.86      0.37 o
  -6  10   0        9.46        8.81      0.59 o
  -5  10   0        6.71        7.55      0.54 o
  -4  10   0       37.09       33.50      0.78 o
  -3  10   0        1.64        1.56      0.28 o
  -2  10   0       58.90       57.27      0.99 o
  -1  10   0       21.66       21.13      0.68 o
   0  10   0        1.50        1.72      0.39 o
   1  10   0        7.39        6.47      0.50 o
   2  10   0        2.51        3.16      0.54 o
   3  10   0        9.83        7.67      0.77 o
   4  10   0        0.99        0.59      0.51 o
   5  10   0        0.42        1.25      1.13 o
   6  10   0       17.92       27.02      2.35 o
  -9  11   0        0.08       -0.18      0.90 o
  -8  11   0        0.99        1.53      0.47 o
  -7  11   0        0.99        0.97      0.41 o
  -6  11   0        0.28        0.62      0.35 o
  -5  11   0        0.40        0.92      0.34 o
  -4  11   0        3.33        4.50      0.34 o
  -3  11   0        1.57        0.93      0.24 o
  -2  11   0       32.37       32.15      0.90 o
  -1  11   0        0.93        0.45      0.29 o
   0  11   0       51.79       50.71      1.28 o
   1  11   0       11.67       12.45      0.74 o
   2  11   0        0.76       -0.06      0.90 o
   3  11   0        6.23        4.08      0.69 o
   4  11   0        0.01        0.31      0.48 o
   5  11   0        7.75        8.26      0.99 o
  -8  12   0        0.18       -0.15      0.52 o
  -7  12   0        9.37        9.67      0.75 o
  -6  12   0        0.86        1.47      0.45 o
  -5  12   0        5.48        6.38      0.58 o
  -4  12   0        0.04        0.29      0.28 o
  -3  12   0        5.48        5.73      0.44 o
  -2  12   0        1.16        1.93      0.38 o
  -1  12   0        0.35        0.13      0.29 o
   0  12   0       17.80       16.60      1.14 o
   1  12   0        2.91        2.20      0.60 o
   2  12   0        0.01       -0.48      0.48 o
   3  12   0        0.78        2.34      0.81 o
   4  12   0        0.25        0.59      0.58 o
  -8  13   0        0.61        1.36      0.99 o
  -7  13   0        8.79        8.89      0.73 o
  -6  13   0        0.02       -0.28      0.47 o
  -5  13   0        4.86        5.13      0.55 o
  -4  13   0        0.85        0.99      0.51 o
  -3  13   0        8.61        7.90      0.60 o
  -2  13   0        1.00        1.24      0.43 o
  -1  13   0        0.17        0.43      0.40 o
   0  13   0        0.69        0.58      0.77 o
   1  13   0        6.27        6.03      0.83 o
   2  13   0        5.94        6.67      0.89 o
   3  13   0        0.58        2.13      0.99 o
  -7  14   0        1.38        2.44      1.17 o
  -6  14   0        0.92        0.77      0.58 o
  -5  14   0        0.52       -0.45      0.45 o
  -4  14   0        0.01        0.71      0.81 o
  -3  14   0        0.02        0.03      0.36 o
  -2  14   0        0.04       -0.28      0.36 o
  -1  14   0        0.24        0.06      0.59 o
   0  14   0        1.43        2.35      0.90 o
   1  14   0        0.18        0.59      0.59 o
   2  14   0        0.00       -0.54      0.81 o
  -5  15   0        1.09        1.39      0.95 o
  -4  15   0        0.00        0.68      0.54 o
  -3  15   0        0.47        0.18      0.50 o
  -2  15   0        2.55        2.15      0.63 o
  -1  15   0        2.99        2.35      0.81 o
  -4  16   0        0.06        0.09      0.81 o
  -3  16   0        0.33        0.81      0.90 o
   4 -16   1        0.10       -0.09      0.81 o
  -1 -15   1        0.08        1.54      0.99 o
   1 -15   1        0.08        0.81      0.72 o
   2 -15   1        0.01        0.81      0.72 o
   3 -15   1        2.37        2.95      0.53 o
   4 -15   1        0.00        0.68      0.54 o
   5 -15   1        4.40        4.15      0.80 o
  -2 -14   1        0.00        0.00      0.81 o
  -1 -14   1        5.27        4.85      0.83 o
   0 -14   1        3.24        3.45      1.27 o
   1 -14   1        0.90       -0.09      0.63 o
   2 -14   1        0.20        0.94      0.43 o
   3 -14   1        2.65        3.01      0.50 o
   4 -14   1        4.16        3.51      0.77 o
   5 -14   1        0.03       -0.14      0.45 o
   6 -14   1        5.76        7.37      0.74 o
   7 -14   1        2.54        3.71      1.17 o
  -3 -13   1        0.34        0.49      0.81 o
  -2 -13   1        2.05        2.15      0.67 o
  -1 -13   1        1.99        1.35      0.95 o
   0 -13   1        0.20        0.77      0.54 o
   1 -13   1        0.12       -0.31      0.31 o
   2 -13   1        2.43        2.87      0.47 o
   3 -13   1        3.87        4.68      0.52 o
   4 -13   1        0.07        0.15      0.29 o
   5 -13   1        2.18        1.63      0.46 o
   6 -13   1       31.39       36.13      1.32 o
   7 -13   1       17.50       22.00      1.09 o
   8 -13   1        0.89        0.00      0.99 o
  -4 -12   1        2.83        3.96      1.17 o
  -3 -12   1        0.07        0.04      0.77 o
  -2 -12   1       14.40       13.74      1.08 o
  -1 -12   1        0.00       -0.45      0.45 o
   0 -12   1        0.00       -0.01      0.31 o
   1 -12   1       11.20        9.51      0.58 o
   2 -12   1        0.10       -0.02      0.28 o
   3 -12   1        0.00        0.05      0.27 o
   4 -12   1        0.18        0.03      0.27 o
   5 -12   1        1.21        1.70      0.49 o
   6 -12   1        2.73        3.42      0.85 o
   7 -12   1       15.12       18.05      0.97 o
   8 -12   1        0.08        0.78      0.60 o
  -5 -11   1        5.87        6.25      0.96 o
  -4 -11   1        0.78       -0.07      0.54 o
  -3 -11   1        3.58        3.40      0.70 o
  -2 -11   1        0.08       -0.09      0.45 o
  -1 -11   1       19.20       21.59      0.97 o
   0 -11   1        0.17        0.69      0.35 o
   1 -11   1      186.49      180.11      3.03 o
   2 -11   1       29.42       30.04      0.72 o
   3 -11   1        0.13        0.18      0.22 o
   4 -11   1        0.68        0.54      0.24 o
   5 -11   1        0.19        0.77      0.28 o
   6 -11   1        2.34        2.18      0.49 o
   7 -11   1       24.23       23.34      1.01 o
   8 -11   1       11.58       10.10      0.75 o
   9 -11   1        0.30        0.99      1.08 o
  -6 -10   1       18.91       23.59      1.99 o
  -5 -10   1        0.24        0.60      0.63 o
  -4 -10   1        0.36       -0.31      0.54 o
  -3 -10   1        2.58        3.56      0.60 o
  -2 -10   1        0.98        0.40      0.41 o
  -1 -10   1      108.26       99.89      1.95 o
   0 -10   1      448.25      441.00      6.71 o
   1 -10   1       36.13       33.07      0.73 o
   2 -10   1       21.86       20.29      0.55 o
   3 -10   1        0.24        0.11      0.20 o
   4 -10   1        3.19        2.98      0.38 o
   5 -10   1        4.79        4.92      0.36 o
   6 -10   1        3.63        2.76      0.44 o
   7 -10   1        0.31        0.21      0.37 o
   8 -10   1        1.63        0.72      0.55 o
   9 -10   1        0.56       -0.44      0.90 o
  -7  -9   1        2.37        3.52      1.08 o
  -6  -9   1        0.17       -0.05      0.58 o
  -5  -9   1        3.22        4.28      1.49 o
  -4  -9   1        0.51        0.28      0.54 o
  -3  -9   1        2.65        3.62      0.58 o
  -2  -9   1        0.17        0.08      0.24 o
  -1  -9   1        1.73        1.67      0.23 o
   0  -9   1        2.82        3.08      0.23 o
   1  -9   1      420.69      410.72      4.85 o
   2  -9   1        1.41        2.46      0.20 o
   3  -9   1        2.55        2.70      0.21 o
   4  -9   1       45.64       40.28      0.67 o
   5  -9   1       44.51       39.26      1.39 o
   6  -9   1       48.27       45.61      1.48 o
   7  -9   1        0.11        0.19      0.35 o
   8  -9   1        0.01       -0.35      0.35 o
   9  -9   1        0.00       -0.13      0.77 o
  -7  -8   1        2.42        2.35      0.70 o
  -6  -8   1       24.74       24.93      1.41 o
  -5  -8   1       12.99        9.92      0.95 o
  -4  -8   1        9.41        6.65      0.70 o
  -3  -8   1       23.57       19.42      1.05 o
  -2  -8   1        2.72        3.60      0.27 o
  -1  -8   1        0.02       -0.12      0.12 o
   0  -8   1      125.81      131.04      1.35 o
   1  -8   1        3.46        3.62      0.20 o
   2  -8   1      147.44      150.37      1.70 o
   3  -8   1       67.78       69.73      0.87 o
   4  -8   1      135.76      121.18      1.61 o
   5  -8   1        0.44        0.01      0.17 o
   6  -8   1       13.88       14.13      0.63 o
   7  -8   1        0.08       -0.18      0.32 o
   8  -8   1        0.04        0.20      0.45 o
   9  -8   1        3.68        3.54      0.58 o
  10  -8   1        0.87        3.07      1.36 o
  -7  -7   1        4.90        4.73      1.63 o
  -6  -7   1        3.52        3.71      0.70 o
  -5  -7   1        0.00        1.48      0.48 o
  -4  -7   1      146.60      131.61      2.34 o
  -3  -7   1        9.43        7.17      0.35 o
  -2  -7   1       74.99       78.90      1.22 o
  -1  -7   1        1.62        1.85      0.13 o
   0  -7   1       20.96       21.43      0.40 o
   1  -7   1       15.15       15.48      0.32 o
   2  -7   1        9.98       10.87      0.28 o
   3  -7   1        6.82        6.88      0.21 o
   4  -7   1       13.87       12.38      0.28 o
   5  -7   1        2.70        5.29      0.24 o
   6  -7   1       91.76       87.35      1.14 o
   7  -7   1        7.26        6.50      0.44 o
   8  -7   1        3.77        2.77      0.46 o
   9  -7   1        2.21        1.80      0.48 o
  10  -7   1        2.45        3.64      0.78 o
  -8  -6   1        0.19        0.00      0.72 o
  -7  -6   1        2.94        4.38      0.70 o
  -6  -6   1        0.13        1.07      0.36 o
  -5  -6   1        7.30        6.82      0.49 o
  -4  -6   1        0.09        0.03      0.14 o
  -3  -6   1        3.22        5.09      0.27 o
  -2  -6   1      352.26      385.46      4.53 o
  -1  -6   1       57.98       60.95      0.74 o
   0  -6   1        3.46        4.54      0.17 o
   1  -6   1        1.46        1.82      0.11 o
   2  -6   1       35.45       34.09      0.46 o
   3  -6   1        2.33        2.61      0.15 o
   4  -6   1       16.37       16.76      0.32 o
   5  -6   1       10.53        8.86      0.25 o
   6  -6   1        6.19        5.90      0.27 o
   7  -6   1       11.97        9.48      0.75 o
   8  -6   1        0.20        0.10      0.37 o
   9  -6   1        2.53        1.67      0.46 o
  10  -6   1        0.16        0.57      0.47 o
  -8  -5   1        0.29        0.36      0.72 o
  -7  -5   1       10.90       12.13      0.67 o
  -6  -5   1        8.26        9.21      0.49 o
  -5  -5   1        5.03        4.06      0.35 o
  -4  -5   1        0.16        0.20      0.13 o
  -3  -5   1        0.06        0.15      0.08 o
  -2  -5   1      204.93      180.12      1.72 o
  -1  -5   1      579.95      663.56      6.45 o
   0  -5   1       14.62       11.82      0.24 o
   1  -5   1       14.75       13.19      0.22 o
   2  -5   1      192.69      212.23      2.05 o
   3  -5   1      119.17      127.07      1.31 o
   4  -5   1        9.43       14.02      0.28 o
   5  -5   1      193.25      185.87      1.89 o
   6  -5   1       25.94       22.83      0.47 o
   7  -5   1       13.03       13.01      0.47 o
   8  -5   1        5.00        4.81      0.52 o
   9  -5   1        0.04        0.43      0.42 o
  10  -5   1        0.23        0.51      0.44 o
  -9  -4   1        1.85        2.44      0.99 o
  -8  -4   1       14.37       14.92      0.96 o
  -7  -4   1        0.33        0.59      0.33 o
  -6  -4   1       85.42       84.79      1.47 o
  -5  -4   1        3.36        3.63      0.27 o
  -4  -4   1       63.68       59.90      0.75 o
  -3  -4   1      250.11      269.78      2.50 o
  -2  -4   1      417.18      462.17      4.06 o
  -1  -4   1      484.37      481.26      4.20 o
   0  -4   1      216.17      220.57      2.68 o
   1  -4   1       20.24       18.55      0.30 o
   2  -4   1      508.85      563.11      4.89 o
   3  -4   1       40.97       49.72      0.59 o
   4  -4   1       61.49       61.48      0.73 o
   5  -4   1      162.11      156.78      1.63 o
   6  -4   1      128.45      121.10      1.56 o
   7  -4   1       13.62       11.94      0.49 o
   8  -4   1        0.19       -0.19      0.24 o
   9  -4   1        3.29        4.61      0.59 o
  10  -4   1        1.07        0.73      0.50 o
  -9  -3   1        0.05        0.24      0.56 o
  -8  -3   1        2.57        2.31      0.49 o
  -7  -3   1       17.05       18.04      0.59 o
  -6  -3   1        1.70        2.33      0.23 o
  -5  -3   1       18.57       16.93      0.39 o
  -4  -3   1       29.41       26.51      0.42 o
  -3  -3   1       31.13       26.06      0.36 o
  -2  -3   1       13.35       11.13      0.22 o
  -1  -3   1       39.91       46.44      0.47 o
   0  -3   1     2851.74     2772.57     30.45 o
   1  -3   1       86.44      112.96      1.00 o
   2  -3   1       19.94       28.70      0.32 o
   3  -3   1       60.16       56.12      0.63 o
   4  -3   1        5.98        3.51      0.15 o
   5  -3   1       95.66       97.29      1.34 o
   6  -3   1        0.53        0.06      0.17 o
   7  -3   1        4.17        2.87      0.29 o
   8  -3   1        1.79        1.75      0.34 o
   9  -3   1       22.86       26.11      1.32 o
  10  -3   1        0.02       -0.32      0.42 o
  11  -3   1        0.03        1.45      0.90 o
 -10  -2   1        0.06        0.99      0.90 o
  -9  -2   1        0.89        0.41      0.43 o
  -8  -2   1       25.28       27.80      0.91 o
  -7  -2   1        9.10        8.21      0.40 o
  -6  -2   1       66.88       66.74      1.02 o
  -5  -2   1      360.81      346.99      3.57 o
  -4  -2   1      195.52      214.23      2.13 o
  -3  -2   1        4.04        3.36      0.14 o
  -2  -2   1       25.05       26.46      0.34 o
  -1  -2   1      141.53      152.08      1.31 o
   0  -2   1      273.44      286.88      2.38 o
   1  -2   1     2897.90     2796.76     24.26 o
   2  -2   1      318.31      323.90      2.59 o
   3  -2   1        1.02        1.12      0.09 o
   4  -2   1      112.70      100.13      1.15 o
   5  -2   1       43.44       37.59      0.54 o
   6  -2   1       20.03       19.97      0.46 o
   7  -2   1       48.85       45.86      0.96 o
   8  -2   1        0.99        0.84      0.34 o
   9  -2   1        8.61        9.79      0.90 o
  10  -2   1        0.05       -0.19      0.46 o
  11  -2   1        2.01        2.53      1.08 o
 -10  -1   1        0.74        0.59      0.58 o
  -9  -1   1        0.48        0.88      0.34 o
  -8  -1   1       43.36       46.57      1.30 o
  -7  -1   1       33.47       34.35      0.73 o
  -6  -1   1      148.42      141.20      1.56 o
  -5  -1   1       28.44       28.98      0.47 o
  -4  -1   1      201.25      219.10      2.15 o
  -3  -1   1      642.27      670.91      5.53 o
  -2  -1   1      104.94      119.75      1.01 o
  -1  -1   1      529.40      530.26      3.99 o
   0  -1   1        8.48        4.50      0.74 o
   1  -1   1     2881.89     2829.85     23.13 o
   2  -1   1      237.81      236.18      1.91 o
   3  -1   1       74.17       80.65      0.78 o
   4  -1   1        0.38        0.56      0.09 o
   5  -1   1       78.61       77.36      0.98 o
   6  -1   1       44.15       41.40      0.73 o
   7  -1   1        8.32        9.79      0.46 o
   8  -1   1       19.42       18.13      0.74 o
   9  -1   1        3.64        3.04      0.45 o
  10  -1   1        1.74        2.46      0.55 o
 -10   0   1        0.38        0.73      0.46 o
  -9   0   1        2.23        1.88      0.47 o
  -8   0   1        6.81        7.66      0.76 o
  -7   0   1        0.00        0.22      0.19 o
  -6   0   1       16.09       14.97      0.37 o
  -5   0   1        3.46        3.45      0.18 o
  -4   0   1       28.01       33.69      0.45 o
  -3   0   1      150.22      145.61      1.42 o
  -2   0   1      107.44      113.34      0.98 o
  -1   0   1     2011.86     1983.63     18.38 o
   0   0   1        0.80        0.28      0.06 o
   1   0   1        0.05       -0.05      0.05 o
   2   0   1      120.28      135.86      1.10 o
   3   0   1      430.35      476.17      3.97 o
   4   0   1       85.61      100.06      1.06 o
   5   0   1       60.69       55.95      0.79 o
   6   0   1      192.93      191.24      2.48 o
   7   0   1       99.56       89.76      1.56 o
   8   0   1        1.39        0.39      0.34 o
   9   0   1        2.55        2.37      0.41 o
  10   0   1        2.22        2.37      0.73 o
 -11   1   1        0.36        0.63      0.99 o
 -10   1   1        0.02        0.01      0.43 o
  -9   1   1        5.25        4.20      0.55 o
  -8   1   1        2.72        2.33      0.33 o
  -7   1   1       10.20       11.51      0.48 o
  -6   1   1       21.23       17.34      0.41 o
  -5   1   1        0.35        0.41      0.10 o
  -4   1   1      167.07      173.28      1.70 o
  -3   1   1      419.26      456.21      4.74 o
  -2   1   1        4.98        7.12      0.21 o
  -1   1   1       87.92       95.53      2.03 o
   0   1   1     2237.56     2220.42     24.12 o
   1   1   1      378.28      352.50      2.79 o
   2   1   1      684.41      715.60      5.76 o
   3   1   1       77.90       79.74      0.83 o
   4   1   1        1.89        1.27      0.12 o
   5   1   1       15.20       13.48      0.38 o
   6   1   1        0.63        1.06      0.26 o
   7   1   1        1.47        1.37      0.30 o
   8   1   1        0.11       -0.03      0.31 o
   9   1   1        0.97        1.19      0.36 o
  10   1   1        0.86        1.81      1.08 o
 -11   2   1        0.01        0.99      0.90 o
 -10   2   1        9.78       13.78      0.85 o
  -9   2   1        0.06        0.19      0.37 o
  -8   2   1        2.22        1.76      0.39 o
  -7   2   1      127.80      121.67      1.67 o
  -6   2   1      201.58      190.64      2.03 o
  -5   2   1        6.12        4.75      0.18 o
  -4   2   1        0.90        1.17      0.08 o
  -3   2   1       90.69      113.67      1.40 o
  -2   2   1     1364.40     1408.37     17.46 o
  -1   2   1      286.51      282.01      2.98 o
   0   2   1       33.52       25.03      0.25 o
   1   2   1      148.26      140.96      1.14 o
   2   2   1       15.92       23.15      0.29 o
   3   2   1       29.12       43.94      0.55 o
   4   2   1       11.45       13.31      0.38 o
   5   2   1      233.17      237.88      2.95 o
   6   2   1       25.28       23.05      0.67 o
   7   2   1       41.90       36.45      0.92 o
   8   2   1        7.65        7.78      0.65 o
   9   2   1       12.08       15.48      0.90 o
 -11   3   1        0.52        0.63      0.90 o
 -10   3   1        0.01       -0.12      0.41 o
  -9   3   1        0.01        0.15      0.36 o
  -8   3   1        4.64        5.06      0.51 o
  -7   3   1       36.15       33.80      0.77 o
  -6   3   1      299.01      285.03      2.89 o
  -5   3   1        0.46        0.70      0.11 o
  -4   3   1        8.54       11.05      0.23 o
  -3   3   1       67.35       88.71      1.05 o
  -2   3   1      108.97      122.84      1.13 o
  -1   3   1      719.71      747.35      5.87 o
   0   3   1      168.47      215.48      1.62 o
   1   3   1     2041.42     2050.65     17.50 o
   2   3   1      412.44      430.04      3.60 o
   3   3   1      333.74      352.79      3.55 o
   4   3   1        1.00        1.75      0.16 o
   5   3   1       61.32       59.50      1.10 o
   6   3   1       11.43        9.89      0.47 o
   7   3   1        6.26        7.33      0.58 o
   8   3   1        0.08        0.47      0.36 o
   9   3   1        0.16        1.14      0.72 o
 -11   4   1        0.20        0.81      0.99 o
 -10   4   1        0.40        0.28      0.45 o
  -9   4   1        0.00        0.11      0.35 o
  -8   4   1        8.42        7.52      0.55 o
  -7   4   1        4.34        2.89      0.27 o
  -6   4   1       27.40       28.65      0.69 o
  -5   4   1       73.06       76.74      1.03 o
  -4   4   1       51.85       46.83      0.59 o
  -3   4   1        4.15        3.52      0.12 o
  -2   4   1        0.69        0.92      0.07 o
  -1   4   1       45.92       46.39      0.44 o
   0   4   1        1.43        0.69      0.12 o
   1   4   1      662.51      679.99      7.04 o
   2   4   1      153.90      179.81      1.80 o
   3   4   1       16.59       11.40      0.27 o
   4   4   1        1.25        1.15      0.14 o
   5   4   1       38.00       35.70      0.80 o
   6   4   1       35.58       38.14      0.91 o
   7   4   1        9.83       10.68      0.64 o
   8   4   1        0.23        0.28      0.43 o
   9   4   1        0.11       -0.54      0.54 o
 -10   5   1        3.65        2.99      0.51 o
  -9   5   1        9.23        9.54      0.65 o
  -8   5   1        4.47        3.78      0.40 o
  -7   5   1       30.98       29.14      0.77 o
  -6   5   1        0.30        0.49      0.16 o
  -5   5   1        5.04        6.10      0.30 o
  -4   5   1        2.36        1.49      0.09 o
  -3   5   1       13.46       15.12      0.25 o
  -2   5   1      402.95      445.15      3.91 o
  -1   5   1        4.87        6.93      0.16 o
   0   5   1      360.69      380.30      3.35 o
   1   5   1       20.26       25.62      0.47 o
   2   5   1        7.18        7.69      0.34 o
   3   5   1       14.40       12.13      0.44 o
   4   5   1       71.91       62.92      1.19 o
   5   5   1        3.67        6.25      0.47 o
   6   5   1        0.13        0.36      0.35 o
   7   5   1        5.16        3.56      0.55 o
   8   5   1        1.54        1.73      0.54 o
 -10   6   1        0.03       -0.37      0.37 o
  -9   6   1        9.31       10.24      0.69 o
  -8   6   1        8.70        8.46      0.53 o
  -7   6   1        0.03       -0.11      0.18 o
  -6   6   1        0.91        0.18      0.15 o
  -5   6   1       11.52        9.58      0.26 o
  -4   6   1        2.84        2.53      0.15 o
  -3   6   1       15.92       15.31      0.28 o
  -2   6   1       57.76       57.01      0.64 o
  -1   6   1      475.68      505.98      4.45 o
   0   6   1      349.32      372.12      3.31 o
   1   6   1        0.89        1.83      0.15 o
   2   6   1        8.50        9.99      0.36 o
   3   6   1       31.68       27.51      0.69 o
   4   6   1        9.90       12.90      0.59 o
   5   6   1      279.20      268.73      6.07 o
   6   6   1        0.02       -0.02      0.48 o
   7   6   1        9.28        9.41      0.76 o
   8   6   1        1.57        1.93      0.55 o
 -10   7   1        1.49        1.30      0.58 o
  -9   7   1        2.27        2.86      0.47 o
  -8   7   1        0.00        0.07      0.26 o
  -7   7   1        0.03        0.10      0.17 o
  -6   7   1        3.41        2.87      0.26 o
  -5   7   1      174.65      155.19      2.77 o
  -4   7   1        4.91        6.23      0.19 o
  -3   7   1      119.36      123.30      1.29 o
  -2   7   1      164.20      167.70      1.69 o
  -1   7   1      166.91      168.05      1.81 o
   0   7   1       69.23       58.52      0.89 o
   1   7   1       78.32       70.57      0.89 o
   2   7   1       18.26       18.01      0.57 o
   3   7   1        0.97        0.45      0.26 o
   4   7   1        2.85        1.46      0.63 o
   5   7   1       35.80       38.15      1.58 o
   6   7   1        2.61        2.09      0.50 o
   7   7   1        0.01        0.42      0.46 o
   8   7   1        1.33        2.62      0.99 o
 -10   8   1        0.08        1.72      1.08 o
  -9   8   1        0.06        0.22      0.36 o
  -8   8   1        0.86        0.45      0.32 o
  -7   8   1        0.45        0.52      0.22 o
  -6   8   1        5.23        5.55      0.38 o
  -5   8   1       22.35       22.19      0.55 o
  -4   8   1        9.89       10.20      0.27 o
  -3   8   1       39.90       39.85      0.56 o
  -2   8   1       96.32       90.52      1.17 o
  -1   8   1      303.44      287.76      3.19 o
   0   8   1       58.18       56.29      0.96 o
   1   8   1      445.31      422.45      5.50 o
   2   8   1       34.37       32.13      0.81 o
   3   8   1       10.07        8.49      0.61 o
   4   8   1        0.19        0.32      0.34 o
   5   8   1       23.81       21.59      1.03 o
   6   8   1        1.86        2.50      0.52 o
   7   8   1       19.99       27.10      1.30 o
  -9   9   1        0.59       -0.38      0.45 o
  -8   9   1        0.04        0.15      0.32 o
  -7   9   1       18.73       18.58      0.69 o
  -6   9   1        7.29        6.97      0.36 o
  -5   9   1       35.63       32.02      0.73 o
  -4   9   1        8.95        6.79      0.30 o
  -3   9   1       45.79       46.58      0.75 o
  -2   9   1       10.35       11.11      0.36 o
  -1   9   1      535.21      520.71      6.03 o
   0   9   1      321.37      304.73      4.60 o
   1   9   1       21.10       20.66      0.73 o
   2   9   1       12.29       10.36      0.51 o
   3   9   1       10.53        9.54      1.33 o
   4   9   1       14.51       12.21      0.78 o
   5   9   1        2.41        2.58      1.18 o
   6   9   1        1.04        1.59      0.95 o
  -9  10   1        5.07        5.38      0.71 o
  -8  10   1       19.58       20.33      0.88 o
  -7  10   1        0.69        0.85      0.42 o
  -6  10   1       16.01       15.05      0.69 o
  -5  10   1       12.74       11.87      0.53 o
  -4  10   1        0.63        0.85      0.21 o
  -3  10   1       14.58       12.58      0.52 o
  -2  10   1       10.29       11.28      0.44 o
  -1  10   1        5.23        6.29      0.43 o
   0  10   1        1.59        0.72      0.30 o
   1  10   1       24.09       20.96      0.78 o
   2  10   1       27.65       25.24      1.36 o
   3  10   1        0.21       -0.03      0.43 o
   4  10   1        0.12       -0.45      0.45 o
   5  10   1        2.27        1.04      1.45 o
  -9  11   1        2.26        3.89      1.36 o
  -8  11   1       10.29       10.91      0.70 o
  -7  11   1       25.34       30.05      1.09 o
  -6  11   1        5.09        5.39      0.52 o
  -5  11   1        5.05        5.35      0.51 o
  -4  11   1        0.70        0.20      0.35 o
  -3  11   1        9.57        8.18      0.47 o
  -2  11   1        1.80        1.40      0.30 o
  -1  11   1        1.64        1.75      0.33 o
   0  11   1        9.17        8.04      0.50 o
   1  11   1        0.36       -0.20      0.28 o
   2  11   1        3.12        4.47      0.70 o
   3  11   1       18.13       16.65      1.15 o
   4  11   1        0.43        0.42      0.54 o
   5  11   1        6.11        7.69      0.99 o
  -8  12   1        0.01       -0.52      0.52 o
  -7  12   1        9.26       11.22      0.75 o
  -6  12   1        1.09        0.99      0.40 o
  -5  12   1        0.17        0.23      0.35 o
  -4  12   1       46.02       47.77      1.39 o
  -3  12   1        0.18       -0.29      0.29 o
  -2  12   1        6.65        5.36      0.65 o
  -1  12   1       15.43       17.28      0.85 o
   0  12   1        4.25        4.56      0.47 o
   1  12   1        0.39       -0.09      0.54 o
   2  12   1        0.22        0.18      0.77 o
   3  12   1        0.00        0.08      0.54 o
   4  12   1        0.04        0.81      0.72 o
  -8  13   1        1.28        2.89      1.36 o
  -7  13   1        0.33        0.10      0.42 o
  -6  13   1        5.15        5.77      0.79 o
  -5  13   1        1.95        1.30      0.45 o
  -4  13   1        4.07        6.45      0.81 o
  -3  13   1        6.29        7.65      0.60 o
  -2  13   1        3.03        2.97      0.47 o
  -1  13   1        0.13        0.14      0.34 o
   0  13   1        0.02       -0.07      0.41 o
   1  13   1        1.81        1.84      0.60 o
   2  13   1        0.63        0.81      0.58 o
   3  13   1        1.78        5.51      1.27 o
  -7  14   1        0.17        0.27      0.90 o
  -6  14   1        7.55        6.68      0.77 o
  -5  14   1        0.54        0.18      1.13 o
  -4  14   1        0.21        0.78      0.48 o
  -3  14   1        0.52        0.45      0.51 o
  -2  14   1        0.59        0.75      0.41 o
  -1  14   1        0.75        1.19      0.56 o
   0  14   1       22.21       22.87      1.81 o
   1  14   1        1.97        1.10      1.45 o
   2  14   1        0.17        1.27      0.90 o
  -5  15   1        1.54        2.80      0.99 o
  -4  15   1        1.12        0.23      0.51 o
  -3  15   1        1.94        2.22      0.64 o
  -2  15   1        7.84        9.84      0.93 o
  -1  15   1        6.84        6.69      1.08 o
  -3  16   1        1.06        0.81      0.90 o
   4 -16   2        0.00        0.72      0.90 o
  -1 -15   2        3.95        3.34      1.17 o
   1 -15   2        0.93        0.99      0.90 o
   2 -15   2        2.18        3.52      0.99 o
   3 -15   2        1.39        2.36      0.63 o
   4 -15   2        0.24        1.68      0.63 o
   5 -15   2        0.01        0.29      0.60 o
  -2 -14   2        0.28       -0.54      0.81 o
  -1 -14   2        0.37       -0.29      0.60 o
   0 -14   2        2.04        0.86      0.60 o
   1 -14   2        1.72        2.89      0.90 o
   2 -14   2        0.84        1.17      0.58 o
   3 -14   2        5.66        7.83      0.67 o
   4 -14   2        0.20        0.19      0.51 o
   5 -14   2        0.30        0.41      0.51 o
   6 -14   2        0.42       -0.44      0.68 o
   7 -14   2        1.04        0.72      0.99 o
  -3 -13   2        0.02       -0.23      0.58 o
  -2 -13   2        0.00       -0.36      0.86 o
  -1 -13   2       11.50       11.63      1.58 o
   0 -13   2        3.84        4.75      0.77 o
   1 -13   2        2.60        2.22      0.52 o
   2 -13   2        4.77        4.55      0.61 o
   3 -13   2        0.06        0.15      0.36 o
   4 -13   2        4.63        4.97      0.47 o
   5 -13   2        4.65        5.71      0.61 o
   6 -13   2        0.19        0.26      0.70 o
   7 -13   2        0.28        0.96      0.47 o
   8 -13   2        3.66        3.52      1.36 o
  -4 -12   2        0.00       -0.17      0.72 o
  -3 -12   2        1.67        1.49      0.60 o
  -2 -12   2        1.48        1.17      0.60 o
  -1 -12   2        7.85        7.01      0.83 o
   0 -12   2        9.74       10.80      0.78 o
   1 -12   2        7.86        7.70      0.55 o
   2 -12   2        0.06        0.16      0.30 o
   3 -12   2        0.32        0.61      0.26 o
   4 -12   2        0.21        0.44      0.28 o
   5 -12   2        2.74        2.45      0.38 o
   6 -12   2        5.12        5.48      0.63 o
   7 -12   2        4.54        4.29      0.73 o
   8 -12   2        1.44        2.13      0.72 o
  -5 -11   2        2.85        2.22      0.81 o
  -4 -11   2        8.02        8.13      0.93 o
  -3 -11   2        2.76        3.13      0.72 o
  -2 -11   2        7.32        7.58      0.80 o
  -1 -11   2        7.15        4.97      0.70 o
   0 -11   2      102.07      100.98      2.01 o
   1 -11   2       10.19        9.45      0.58 o
   2 -11   2       11.94       11.38      0.47 o
   3 -11   2        6.85        6.45      0.38 o
   4 -11   2        0.09       -0.25      0.25 o
   5 -11   2        3.90        3.23      0.40 o
   6 -11   2       11.35       10.60      0.71 o
   7 -11   2        5.55        4.74      0.60 o
   8 -11   2        7.36        8.02      0.81 o
   9 -11   2        0.95        0.81      1.17 o
  -6 -10   2        0.03        0.23      0.72 o
  -5 -10   2        9.18        9.54      0.96 o
  -4 -10   2        0.31        1.08      0.51 o
  -3 -10   2        2.10        2.22      0.59 o
  -2 -10   2       18.62       18.99      1.09 o
  -1 -10   2       28.76       28.57      0.90 o
   0 -10   2       24.59       25.26      0.71 o
   1 -10   2       85.32       82.48      1.30 o
   2 -10   2       20.83       22.64      0.59 o
   3 -10   2        3.71        4.02      0.31 o
   4 -10   2        0.24       -0.20      0.20 o
   5 -10   2       47.17       47.56      1.13 o
   6 -10   2        0.10        0.53      0.37 o
   7 -10   2        9.00        9.35      0.90 o
   8 -10   2        0.44        0.41      0.44 o
   9 -10   2        0.13       -0.15      0.56 o
  -7  -9   2        1.08        2.62      0.90 o
  -6  -9   2        2.73        3.06      0.70 o
  -5  -9   2        0.60        0.38      1.72 o
  -4  -9   2        2.87        1.76      0.54 o
  -3  -9   2       13.02       13.52      1.90 o
  -2  -9   2        0.06       -0.10      0.28 o
  -1  -9   2        0.96        1.08      0.22 o
   0  -9   2       32.95       29.16      0.63 o
   1  -9   2        0.24       -0.17      0.17 o
   2  -9   2       11.38       11.53      0.41 o
   3  -9   2        0.10       -0.15      0.15 o
   4  -9   2        0.26        0.25      0.19 o
   5  -9   2       22.10       20.84      0.65 o
   6  -9   2        0.02       -0.07      0.25 o
   7  -9   2        1.18        0.50      0.37 o
   8  -9   2       17.59       20.15      1.28 o
   9  -9   2        0.33       -0.39      0.41 o
  -7  -8   2        0.48        0.86      0.90 o
  -6  -8   2       18.25       20.46      2.89 o
  -5  -8   2       16.98       15.32      1.02 o
  -4  -8   2        4.20        3.77      0.72 o
  -3  -8   2        0.23       -0.28      0.28 o
  -2  -8   2        8.20        7.20      0.36 o
  -1  -8   2        2.78        2.63      0.22 o
   0  -8   2       36.84       38.21      0.61 o
   1  -8   2       14.78       14.83      0.36 o
   2  -8   2        0.34        0.44      0.17 o
   3  -8   2      130.32      122.26      1.81 o
   4  -8   2       41.19       39.75      0.66 o
   5  -8   2       33.56       29.44      0.62 o
   6  -8   2       16.37       17.59      0.62 o
   7  -8   2        0.03       -0.05      0.46 o
   8  -8   2       12.12       12.36      1.85 o
   9  -8   2        3.50        4.52      0.60 o
  10  -8   2        0.21        0.63      1.08 o
  -8  -7   2        0.80        0.99      0.99 o
  -7  -7   2        0.10       -0.50      0.51 o
  -6  -7   2       88.92       89.10      5.42 o
  -5  -7   2       84.25       86.75      2.00 o
  -4  -7   2        2.65        1.39      0.31 o
  -3  -7   2        0.16        0.07      0.18 o
  -2  -7   2        6.23        7.61      0.33 o
  -1  -7   2      105.18      100.75      1.24 o
   0  -7   2        1.17        2.21      0.15 o
   1  -7   2      142.02      152.28      1.59 o
   2  -7   2       44.64       43.22      0.65 o
   3  -7   2       29.94       31.19      0.50 o
   4  -7   2       24.42       24.80      0.44 o
   5  -7   2       41.52       39.55      0.66 o
   6  -7   2       24.29       25.54      0.67 o
   7  -7   2        1.95        1.60      0.30 o
   8  -7   2        0.94        0.16      0.38 o
   9  -7   2        0.09        0.27      0.34 o
  10  -7   2        0.01        0.56      0.48 o
  -8  -6   2        0.20        0.54      0.81 o
  -7  -6   2        0.98        0.59      0.51 o
  -6  -6   2        7.89        8.03      0.69 o
  -5  -6   2        6.35        6.22      0.46 o
  -4  -6   2        0.01       -0.16      0.16 o
  -3  -6   2        3.13        3.73      0.34 o
  -2  -6   2       65.86       70.94      1.10 o
  -1  -6   2        2.07        1.75      0.16 o
   0  -6   2      110.19      115.05      1.74 o
   1  -6   2      245.67      246.75      2.54 o
   2  -6   2      242.88      263.00      2.41 o
   3  -6   2        0.00        0.10      0.10 o
   4  -6   2       20.64       21.97      0.40 o
   5  -6   2      139.42      135.90      1.50 o
   6  -6   2        0.99        0.89      0.18 o
   7  -6   2       12.67       10.84      0.60 o
   8  -6   2        4.13        3.29      0.51 o
   9  -6   2        0.56        0.36      0.42 o
  10  -6   2        0.01        0.03      0.46 o
  -9  -5   2        0.87        1.72      0.90 o
  -8  -5   2        0.37        0.56      0.54 o
  -7  -5   2        1.38        2.02      0.42 o
  -6  -5   2        5.79        5.95      0.47 o
  -5  -5   2        5.90        5.30      0.35 o
  -4  -5   2       32.91       27.43      0.59 o
  -3  -5   2        0.03        0.16      0.12 o
  -2  -5   2      132.66      146.13      1.63 o
  -1  -5   2      218.43      226.66      2.22 o
   0  -5   2       14.72       16.14      0.36 o
   1  -5   2       28.66       29.49      0.44 o
   2  -5   2       73.10       72.25      0.74 o
   3  -5   2       59.09       61.05      0.74 o
   4  -5   2        1.68        2.63      0.15 o
   5  -5   2      127.14      122.92      1.37 o
   6  -5   2       88.49       95.86      1.34 o
   7  -5   2       50.59       51.36      1.17 o
   8  -5   2        0.00       -0.24      0.24 o
   9  -5   2        1.52        1.65      0.50 o
  10  -5   2        0.79        0.96      0.69 o
  -9  -4   2        0.82        1.62      0.86 o
  -8  -4   2        4.85        4.30      0.71 o
  -7  -4   2        1.36        1.57      0.34 o
  -6  -4   2       11.78       11.89      0.56 o
  -5  -4   2        0.26       -0.11      0.20 o
  -4  -4   2        1.49        2.49      0.18 o
  -3  -4   2        4.91        3.69      0.19 o
  -2  -4   2      103.02      117.78      1.42 o
  -1  -4   2      500.30      537.84      4.68 o
   0  -4   2       33.22       25.62      0.40 o
   1  -4   2      236.96      249.59      2.50 o
   2  -4   2       17.61       19.19      0.30 o
   3  -4   2        5.22        6.60      0.19 o
   4  -4   2       55.67       64.53      0.78 o
   5  -4   2      348.88      333.93      3.45 o
   6  -4   2       46.32       46.30      0.75 o
   7  -4   2       38.28       38.17      0.98 o
   8  -4   2        0.30        0.23      0.29 o
   9  -4   2        1.68        2.86      0.57 o
  10  -4   2        0.66        0.52      0.49 o
 -10  -3   2        0.27        0.09      0.99 o
  -9  -3   2        2.36        1.71      0.56 o
  -8  -3   2       20.88       22.91      0.97 o
  -7  -3   2        0.84        0.47      0.28 o
  -6  -3   2        3.99        3.46      0.30 o
  -5  -3   2       25.42       25.87      0.51 o
  -4  -3   2        1.02        0.70      0.13 o
  -3  -3   2       36.56       42.38      0.64 o
  -2  -3   2       17.37       19.54      0.41 o
  -1  -3   2      305.37      323.59      2.60 o
   0  -3   2      240.05      272.49      2.20 o
   1  -3   2     2280.67     2302.16     17.86 o
   2  -3   2      250.47      249.36      2.34 o
   3  -3   2       13.51       19.45      0.30 o
   4  -3   2       79.38       79.33      0.98 o
   5  -3   2        7.72        8.12      0.26 o
   6  -3   2      146.41      140.70      1.74 o
   7  -3   2        6.77        6.86      0.37 o
   8  -3   2       35.48       41.61      1.11 o
   9  -3   2        1.05        1.16      0.49 o
  10  -3   2        4.12        6.08      0.73 o
 -10  -2   2        0.34        0.23      0.59 o
  -9  -2   2        0.03        0.39      0.40 o
  -8  -2   2        0.02       -0.15      0.30 o
  -7  -2   2        0.02        0.30      0.22 o
  -6  -2   2       35.86       36.48      0.75 o
  -5  -2   2      163.43      161.40      1.81 o
  -4  -2   2       58.94       56.48      0.70 o
  -3  -2   2       15.24       12.43      0.24 o
  -2  -2   2       29.16       24.50      0.34 o
  -1  -2   2     8514.48     8174.45    152.86 o
   0  -2   2     9089.90     8560.55    131.75 o
   1  -2   2     5589.56     5118.38     50.63 o
   2  -2   2     1273.56     1386.87     11.77 o
   3  -2   2       62.53       71.85      0.76 o
   4  -2   2        0.12        0.16      0.09 o
   5  -2   2       38.90       39.20      0.59 o
   6  -2   2      106.57      104.11      1.63 o
   7  -2   2       60.70       62.87      1.14 o
   8  -2   2        7.47        9.11      0.58 o
   9  -2   2        0.88        1.60      0.40 o
  10  -2   2        2.88        3.90      0.66 o
 -10  -1   2        0.24        0.43      0.54 o
  -9  -1   2        0.14        0.25      0.40 o
  -8  -1   2        2.82        3.73      0.42 o
  -7  -1   2        7.60        8.86      0.47 o
  -6  -1   2      156.23      159.64      1.83 o
  -5  -1   2       42.01       47.05      0.64 o
  -4  -1   2       89.65      110.35      1.17 o
  -3  -1   2       16.38       22.88      0.37 o
  -2  -1   2     1174.41     1237.89     10.03 o
  -1  -1   2     6056.88     5923.74     87.00 o
   0  -1   2       93.47       97.98      0.91 o
   1  -1   2     1909.79     1915.03     16.29 o
   2  -1   2      740.78      761.76      6.50 o
   3  -1   2      742.13      815.54      6.71 o
   4  -1   2       36.56       36.74      0.50 o
   5  -1   2      165.39      160.14      1.81 o
   6  -1   2       84.20       74.03      1.29 o
   7  -1   2        9.09        6.22      0.38 o
   8  -1   2        2.15        1.19      0.37 o
   9  -1   2        1.04        0.69      0.37 o
  10  -1   2        1.63        2.42      0.59 o
 -10   0   2        2.83        3.14      0.70 o
  -9   0   2       11.06       11.40      0.79 o
  -8   0   2        3.69        4.05      0.52 o
  -7   0   2        6.56        6.18      0.39 o
  -6   0   2       43.29       44.62      0.68 o
  -5   0   2        0.97        1.51      0.13 o
  -4   0   2        4.43        2.88      0.13 o
  -3   0   2      115.09      111.78      1.10 o
  -2   0   2     2151.88     2165.38     20.62 o
  -1   0   2       14.16       13.35      0.16 o
   0   0   2       13.24       15.17      0.18 o
   1   0   2     5117.98     5017.34     40.74 o
   2   0   2      106.60      116.24      1.06 o
   3   0   2      595.94      676.08      5.87 o
   4   0   2       49.54       66.25      0.80 o
   5   0   2      208.83      205.66      2.26 o
   6   0   2       38.19       34.10      0.74 o
   7   0   2        0.00       -0.08      0.26 o
   8   0   2        0.21        0.13      0.31 o
   9   0   2        0.35        0.94      0.38 o
  10   0   2        5.20        6.42      1.36 o
 -11   1   2        0.03        0.09      0.90 o
 -10   1   2        6.48        8.63      1.12 o
  -9   1   2        1.40        1.08      0.41 o
  -8   1   2        6.34        6.10      0.52 o
  -7   1   2       61.70       64.81      1.04 o
  -6   1   2       51.33       46.51      0.70 o
  -5   1   2      160.80      149.61      1.61 o
  -4   1   2      175.21      185.54      1.90 o
  -3   1   2      998.95     1156.17     11.95 o
  -2   1   2       29.52       22.96      0.45 o
  -1   1   2        5.59        5.57      0.14 o
   0   1   2      649.71      739.53      5.79 o
   1   1   2      172.11      161.67      1.40 o
   2   1   2      271.62      261.94      2.24 o
   3   1   2     1216.23     1297.42     11.12 o
   4   1   2        2.44        2.31      0.15 o
   5   1   2       12.64       14.48      0.69 o
   6   1   2       68.61       65.20      1.12 o
   7   1   2       22.95       21.26      0.71 o
   8   1   2        3.79        3.92      0.45 o
   9   1   2        1.31        1.46      0.63 o
 -11   2   2        0.03        2.35      1.08 o
 -10   2   2        0.12        0.24      0.43 o
  -9   2   2        0.67        0.61      0.39 o
  -8   2   2        2.81        2.07      0.39 o
  -7   2   2       42.49       37.80      0.81 o
  -6   2   2       39.64       31.60      0.58 o
  -5   2   2      203.93      215.68      2.39 o
  -4   2   2      396.01      467.53      5.33 o
  -3   2   2      132.25      127.15      2.19 o
  -2   2   2       11.92       13.59      0.54 o
  -1   2   2      824.48      871.16      9.69 o
   0   2   2      563.34      565.50      4.42 o
   1   2   2       57.14       49.41      0.56 o
   2   2   2      162.03      143.23      1.31 o
   3   2   2        0.52        0.09      0.09 o
   4   2   2        2.46        2.06      0.15 o
   5   2   2        0.14        0.33      0.30 o
   6   2   2      116.13      104.59      1.75 o
   7   2   2       11.32       10.56      0.52 o
   8   2   2        0.12        0.56      0.44 o
   9   2   2        1.07       -0.09      0.72 o
 -11   3   2        1.88        3.98      1.36 o
 -10   3   2        1.53        1.33      0.45 o
  -9   3   2        0.76        0.54      0.35 o
  -8   3   2       12.00       11.37      0.54 o
  -7   3   2        0.01       -0.19      0.19 o
  -6   3   2       39.73       39.23      0.80 o
  -5   3   2        0.01        0.05      0.09 o
  -4   3   2        0.31        0.31      0.09 o
  -3   3   2      935.25     1028.37     14.22 o
  -2   3   2        2.51        2.99      0.11 o
  -1   3   2      129.17      128.56      1.18 o
   0   3   2     1121.55     1121.19      9.09 o
   1   3   2       23.97       21.26      0.36 o
   2   3   2       33.75       28.00      0.38 o
   3   3   2       33.19       26.68      0.41 o
   4   3   2       42.21       38.93      0.60 o
   5   3   2        5.78        7.57      0.38 o
   6   3   2        0.47        0.19      0.26 o
   7   3   2        2.60        2.27      0.41 o
   8   3   2        0.75        0.58      0.86 o
   9   3   2        3.84        2.76      0.70 o
 -11   4   2        0.01        1.36      1.17 o
 -10   4   2        0.01       -0.36      0.36 o
  -9   4   2        2.88        3.63      0.47 o
  -8   4   2       24.66       23.22      0.64 o
  -7   4   2       35.74       32.34      0.75 o
  -6   4   2      108.16       98.87      2.39 o
  -5   4   2       97.86       87.39      1.34 o
  -4   4   2        2.85        3.39      0.15 o
  -3   4   2      117.30      126.57      1.55 o
  -2   4   2        0.06        0.74      0.07 o
  -1   4   2     1311.66     1456.41     13.09 o
   0   4   2      587.45      654.53      5.39 o
   1   4   2      447.17      503.91      4.64 o
   2   4   2       10.50       14.27      0.31 o
   3   4   2       50.33       52.25      0.78 o
   4   4   2       90.89       89.27      1.32 o
   5   4   2        0.61        0.84      0.24 o
   6   4   2        0.53        0.41      0.39 o
   7   4   2        4.09        5.02      0.77 o
   8   4   2        7.95        6.60      0.86 o
 -10   5   2        3.82        4.43      0.55 o
  -9   5   2       30.50       30.40      2.09 o
  -8   5   2        0.55        0.93      0.23 o
  -7   5   2        0.49        0.18      0.21 o
  -6   5   2       43.50       36.21      0.66 o
  -5   5   2        7.76        7.05      0.19 o
  -4   5   2       60.99       62.93      1.04 o
  -3   5   2      374.80      365.79      4.07 o
  -2   5   2      273.86      291.27      2.73 o
  -1   5   2       17.76       16.27      0.28 o
   0   5   2      130.86      160.50      1.52 o
   1   5   2      464.29      544.82      5.04 o
   2   5   2       51.67       53.91      0.77 o
   3   5   2       43.38       44.67      0.83 o
   4   5   2        5.30        5.78      0.33 o
   5   5   2       51.96       46.78      1.20 o
   6   5   2        0.09        0.27      0.45 o
   7   5   2        3.25        2.69      0.72 o
   8   5   2        1.48        1.81      1.11 o
 -10   6   2        0.23        0.25      0.41 o
  -9   6   2        6.91        7.41      0.70 o
  -8   6   2        3.18        2.53      0.28 o
  -7   6   2       12.10       11.76      0.40 o
  -6   6   2        0.08        0.06      0.13 o
  -5   6   2      140.03      120.95      1.66 o
  -4   6   2       72.65       70.79      0.92 o
  -3   6   2      207.56      209.56      2.16 o
  -2   6   2        0.02        0.09      0.08 o
  -1   6   2        1.19        1.66      0.12 o
   0   6   2      265.02      258.93      2.85 o
   1   6   2      121.75      130.25      1.49 o
   2   6   2        4.62        3.78      0.24 o
   3   6   2       26.81       29.13      0.67 o
   4   6   2      143.49      130.70      3.32 o
   5   6   2        2.10        2.36      0.72 o
   6   6   2        0.52        1.22      0.54 o
   7   6   2        0.00        0.11      0.54 o
   8   6   2        2.76        3.89      1.08 o
 -10   7   2        0.54        1.10      0.57 o
  -9   7   2        1.71        1.68      0.44 o
  -8   7   2        5.50        6.53      0.36 o
  -7   7   2       22.72       21.64      0.54 o
  -6   7   2       52.15       42.03      0.76 o
  -5   7   2       43.01       50.42      0.85 o
  -4   7   2       36.52       33.06      0.58 o
  -3   7   2       20.75       20.17      0.32 o
  -2   7   2        7.43        7.27      0.22 o
  -1   7   2        0.15        0.37      0.12 o
   0   7   2      216.14      204.53      2.55 o
   1   7   2       57.14       47.53      0.74 o
   2   7   2        2.07        1.89      0.31 o
   3   7   2        0.32        0.61      0.27 o
   4   7   2       13.22       10.32      0.83 o
   5   7   2        4.66        3.93      0.90 o
   6   7   2        0.45        0.27      0.51 o
   7   7   2       13.79       16.13      1.03 o
 -10   8   2        1.07        1.54      1.27 o
  -9   8   2        1.66        1.06      0.36 o
  -8   8   2       25.68       26.80      0.77 o
  -7   8   2        0.24        0.35      0.18 o
  -6   8   2       56.15       55.22      0.96 o
  -5   8   2       68.23       59.50      0.99 o
  -4   8   2       18.22       13.91      0.41 o
  -3   8   2       80.07       73.20      0.92 o
  -2   8   2      200.21      190.89      2.04 o
  -1   8   2       83.53       84.04      1.09 o
   0   8   2       49.00       48.35      0.81 o
   1   8   2       95.72       91.07      1.74 o
   2   8   2        1.35        0.54      0.27 o
   3   8   2       15.02       12.90      0.89 o
   4   8   2        0.03       -0.35      0.35 o
   5   8   2        9.70        9.92      1.76 o
   6   8   2        7.19        7.97      0.78 o
   7   8   2        5.56        8.77      1.45 o
  -9   9   2        3.04        2.47      0.81 o
  -8   9   2        8.72       10.33      0.76 o
  -7   9   2        0.02        0.10      0.19 o
  -6   9   2        1.18        0.61      0.19 o
  -5   9   2        1.61        0.99      0.20 o
  -4   9   2       10.44       10.29      0.39 o
  -3   9   2        2.43        2.25      0.18 o
  -2   9   2      187.48      177.63      2.10 o
  -1   9   2      140.65      141.88      2.09 o
   0   9   2       62.80       58.94      1.15 o
   1   9   2        8.01        7.29      0.43 o
   2   9   2        5.70        4.60      0.38 o
   3   9   2        6.19        5.81      0.59 o
   4   9   2        0.18        0.57      0.38 o
   5   9   2        0.04        0.43      0.51 o
   6   9   2       18.35       21.19      1.59 o
  -9  10   2        0.01       -0.14      0.42 o
  -8  10   2        5.51        6.36      0.54 o
  -7  10   2        1.02        0.96      0.28 o
  -6  10   2       12.09       13.95      0.64 o
  -5  10   2        3.55        3.43      0.28 o
  -4  10   2        5.46        5.07      0.38 o
  -3  10   2       10.65        9.48      0.44 o
  -2  10   2        1.39        1.46      0.25 o
  -1  10   2       27.90       26.22      0.79 o
   0  10   2        0.12       -0.16      0.25 o
   1  10   2       29.74       26.41      0.78 o
   2  10   2        2.39        2.49      0.47 o
   3  10   2        7.54        7.13      0.67 o
   4  10   2        0.66        0.69      0.57 o
   5  10   2        0.62        0.10      0.53 o
  -9  11   2        1.73        0.45      1.08 o
  -8  11   2       16.03       20.84      1.12 o
  -7  11   2        7.44        9.00      0.63 o
  -6  11   2       10.22        8.94      0.58 o
  -5  11   2        0.05       -0.29      0.29 o
  -4  11   2        0.12        0.03      0.29 o
  -3  11   2        6.77        6.58      0.41 o
  -2  11   2        7.52        6.73      0.50 o
  -1  11   2        1.31        1.08      0.29 o
   0  11   2        1.49        1.26      0.35 o
   1  11   2       11.16        8.88      0.58 o
   2  11   2       13.51       10.48      0.93 o
   3  11   2        0.86        2.16      0.62 o
   4  11   2        6.20        9.39      0.99 o
  -8  12   2        6.35        8.13      1.54 o
  -7  12   2       17.00       20.28      0.97 o
  -6  12   2        1.57        1.16      0.55 o
  -5  12   2        0.15       -0.09      0.31 o
  -4  12   2        0.05       -0.28      0.34 o
  -3  12   2        2.30        2.93      0.39 o
  -2  12   2        1.56        1.58      0.37 o
  -1  12   2        0.27        0.85      0.37 o
   0  12   2        0.02        0.24      0.32 o
   1  12   2        1.75        1.03      0.90 o
   2  12   2        8.48        9.26      0.93 o
   3  12   2        1.54        1.91      0.68 o
   4  12   2        1.02       -0.72      0.72 o
  -8  13   2        1.90        2.53      1.17 o
  -7  13   2        0.18        0.15      0.53 o
  -6  13   2        2.39        2.96      0.53 o
  -5  13   2        0.23       -0.23      0.63 o
  -4  13   2        4.49        4.69      0.77 o
  -3  13   2        3.78        3.99      0.67 o
  -2  13   2        0.22        0.13      0.35 o
  -1  13   2        0.11        0.06      0.38 o
   0  13   2        3.13        4.36      1.17 o
   1  13   2        2.94        2.75      0.67 o
   2  13   2        1.05        1.45      0.86 o
   3  13   2        1.20        2.53      0.99 o
  -6  14   2        0.41        0.18      0.72 o
  -5  14   2        0.14       -0.19      0.48 o
  -4  14   2        0.21       -0.08      0.59 o
  -3  14   2        1.24        1.47      0.54 o
  -2  14   2        0.23        0.27      0.39 o
  -1  14   2       12.10       14.06      1.13 o
   0  14   2        6.47        6.87      1.17 o
   2  14   2        0.54        0.90      0.99 o
  -4  15   2        0.50        0.71      0.54 o
  -3  15   2        1.12        1.16      0.60 o
  -2  15   2        4.49        6.60      1.36 o
  -1  15   2        0.85        0.81      0.72 o
  -1 -15   3        0.04       -0.45      0.90 o
   0 -15   3        0.18        0.27      0.90 o
   1 -15   3        0.01       -0.36      0.72 o
   2 -15   3        0.07       -0.63      0.63 o
   3 -15   3        0.81       -0.63      0.63 o
   4 -15   3        0.05       -0.63      0.81 o
   5 -15   3        1.62       -0.14      0.56 o
  -2 -14   3        0.88       -0.09      0.90 o
  -1 -14   3        2.23        1.82      0.81 o
   0 -14   3        9.42       11.74      1.05 o
   1 -14   3        0.31        0.83      0.60 o
   2 -14   3        3.06        3.62      0.90 o
   3 -14   3        0.22       -0.38      0.38 o
   4 -14   3        1.24        0.96      0.43 o
   5 -14   3        0.59        0.55      0.55 o
   6 -14   3        5.59        7.07      0.75 o
   7 -14   3        1.33        2.08      1.08 o
  -3 -13   3        1.37        0.14      0.81 o
  -2 -13   3        0.07       -0.32      0.50 o
  -1 -13   3        0.87        1.13      0.64 o
   0 -13   3        5.97        4.88      0.80 o
   1 -13   3       12.96       11.65      0.95 o
   2 -13   3        8.43        6.92      0.55 o
   3 -13   3        8.80        7.55      0.67 o
   4 -13   3        1.45        0.99      0.48 o
   5 -13   3        3.48        4.31      0.47 o
   6 -13   3        2.53        2.46      0.55 o
   7 -13   3        1.15        0.88      0.50 o
   8 -13   3        4.06        4.25      1.36 o
  -4 -12   3        1.70        2.18      0.77 o
  -3 -12   3        1.79        1.02      0.60 o
  -2 -12   3        1.84        1.47      0.60 o
  -1 -12   3        3.43        5.64      0.80 o
   0 -12   3      101.78       94.58      2.81 o
   1 -12   3        1.16        1.16      0.40 o
   2 -12   3       34.69       32.40      0.88 o
   3 -12   3        7.58        7.90      0.48 o
   4 -12   3        0.06       -0.01      0.34 o
   5 -12   3        4.97        5.27      0.53 o
   6 -12   3        5.90        6.47      0.67 o
   7 -12   3        0.30        0.80      0.46 o
   8 -12   3        0.27        0.23      0.50 o
  -5 -11   3        3.57        4.26      0.80 o
  -4 -11   3        0.75        1.41      0.60 o
  -3 -11   3        3.76        5.73      0.77 o
  -2 -11   3        3.51        2.94      0.90 o
  -1 -11   3        4.05        2.94      0.63 o
   0 -11   3       22.62       23.10      0.86 o
   1 -11   3       63.67       60.97      1.12 o
   2 -11   3        7.69        8.68      0.43 o
   3 -11   3        5.26        5.37      0.38 o
   4 -11   3       16.15       12.90      0.61 o
   5 -11   3        0.39        0.27      0.29 o
   6 -11   3       30.30       30.68      0.95 o
   7 -11   3        2.50        1.97      0.51 o
   8 -11   3        0.01        0.23      0.46 o
  -6 -10   3        2.26        0.63      0.90 o
  -5 -10   3        5.62        7.02      0.89 o
  -4 -10   3        0.62        1.04      0.51 o
  -3 -10   3       28.52       26.02      1.31 o
  -2 -10   3       23.57       23.17      1.18 o
  -1 -10   3        0.05       -0.23      0.25 o
   0 -10   3        0.12        0.04      0.20 o
   1 -10   3       52.11       53.79      0.99 o
   2 -10   3       14.79       16.29      0.53 o
   3 -10   3        8.82        9.12      0.40 o
   4 -10   3      117.22      105.52      1.63 o
   5 -10   3       34.14       35.39      0.97 o
   6 -10   3        0.69        0.36      0.30 o
   7 -10   3        0.99        0.89      0.44 o
   8 -10   3        0.48        0.39      0.58 o
   9 -10   3        1.05        1.43      0.67 o
  -7  -9   3        0.11       -0.63      0.63 o
  -6  -9   3        0.49        0.98      0.56 o
  -5  -9   3        8.22        8.94      1.17 o
  -4  -9   3       31.11       29.91      1.41 o
  -3  -9   3       50.53       49.75      1.76 o
  -2  -9   3        0.08        0.95      0.38 o
  -1  -9   3        1.12        1.05      0.22 o
   0  -9   3        1.41        2.00      0.25 o
   1  -9   3       63.23       59.36      1.01 o
   2  -9   3        2.55        1.98      0.23 o
   3  -9   3       32.81       29.78      0.69 o
   4  -9   3       13.87       10.37      0.43 o
   5  -9   3       37.07       38.32      0.98 o
   6  -9   3        0.16        0.23      0.27 o
   7  -9   3       23.95       24.09      1.03 o
   8  -9   3        0.18       -0.07      0.56 o
   9  -9   3        0.17       -0.42      0.42 o
  -7  -8   3        0.14        1.35      1.54 o
  -6  -8   3        1.31        3.34      0.70 o
  -5  -8   3       10.15       10.74      0.90 o
  -4  -8   3        1.45        2.73      0.54 o
  -3  -8   3        3.99        4.85      0.42 o
  -2  -8   3       51.09       46.96      0.90 o
  -1  -8   3       11.21       10.52      0.48 o
   0  -8   3        1.48        1.30      0.18 o
   1  -8   3       14.15       13.62      0.34 o
   2  -8   3       31.10       32.55      0.58 o
   3  -8   3        5.92        6.32      0.29 o
   4  -8   3       20.50       17.40      0.47 o
   5  -8   3       29.73       29.21      0.70 o
   6  -8   3        3.66        2.88      0.35 o
   7  -8   3       14.51       15.96      0.69 o
   8  -8   3        2.00        1.58      0.58 o
   9  -8   3        3.70        3.15      0.68 o
  -8  -7   3        0.18       -0.09      0.81 o
  -7  -7   3        0.29        0.22      0.81 o
  -6  -7   3        0.13        0.59      0.58 o
  -5  -7   3        0.27        0.73      0.33 o
  -4  -7   3        5.17        5.66      0.44 o
  -3  -7   3       55.51       49.69      1.13 o
  -2  -7   3       54.73       56.60      0.97 o
  -1  -7   3       14.49       19.82      0.50 o
   0  -7   3       84.05       95.45      1.46 o
   1  -7   3       17.09       17.66      0.39 o
   2  -7   3       14.28       16.30      0.40 o
   3  -7   3        0.45        0.78      0.14 o
   4  -7   3       44.23       41.33      0.79 o
   5  -7   3        0.55        0.26      0.18 o
   6  -7   3        4.02        4.29      0.34 o
   7  -7   3       21.42       22.13      0.78 o
   8  -7   3        0.97        0.62      0.37 o
   9  -7   3        0.33        0.04      0.36 o
  10  -7   3        4.79        6.18      0.76 o
  -8  -6   3        2.03        4.25      0.99 o
  -7  -6   3        9.20       11.83      0.80 o
  -6  -6   3        6.92        8.59      0.56 o
  -5  -6   3       28.61       28.02      0.86 o
  -4  -6   3       11.92       11.83      0.54 o
  -3  -6   3        1.71        1.49      0.18 o
  -2  -6   3       45.32       53.14      0.90 o
  -1  -6   3      216.55      230.26      2.82 o
   0  -6   3        0.45        0.14      0.10 o
   1  -6   3        1.80        2.11      0.16 o
   2  -6   3      145.10      153.07      1.68 o
   3  -6   3        3.36        4.11      0.20 o
   4  -6   3       48.10       49.56      0.75 o
   5  -6   3        4.28        3.37      0.22 o
   6  -6   3        4.24        3.12      0.34 o
   7  -6   3        1.92        1.79      0.40 o
   8  -6   3        2.84        3.00      0.41 o
   9  -6   3        0.25       -0.34      0.42 o
  10  -6   3        2.93        2.32      0.63 o
  -9  -5   3        2.50        3.52      0.99 o
  -8  -5   3        2.14        1.65      0.50 o
  -7  -5   3        6.42        7.71      0.55 o
  -6  -5   3        3.32        3.86      0.40 o
  -5  -5   3       19.09       20.02      0.62 o
  -4  -5   3        0.07       -0.17      0.19 o
  -3  -5   3       31.02       34.69      0.58 o
  -2  -5   3        8.14        7.16      0.32 o
  -1  -5   3      313.58      302.25      3.07 o
   0  -5   3      372.30      403.24      4.01 o
   1  -5   3      149.04      152.69      1.64 o
   2  -5   3      315.03      345.22      3.68 o
   3  -5   3       24.57       27.67      0.43 o
   4  -5   3       33.25       28.33      0.46 o
   5  -5   3      176.12      173.68      1.98 o
   6  -5   3        0.63        0.23      0.23 o
   7  -5   3        4.72        4.16      0.40 o
   8  -5   3       11.56       12.83      0.65 o
   9  -5   3        8.52        8.49      0.76 o
  10  -5   3        0.42       -0.26      0.48 o
  -9  -4   3        0.01        0.95      0.54 o
  -8  -4   3       11.45       11.56      0.79 o
  -7  -4   3        1.28        1.15      0.32 o
  -6  -4   3        8.17        8.45      0.44 o
  -5  -4   3      307.41      302.22      4.07 o
  -4  -4   3      113.08      102.85      1.45 o
  -3  -4   3      114.58      120.73      1.47 o
  -2  -4   3      186.20      195.19      2.06 o
  -1  -4   3      219.06      217.50      2.11 o
   0  -4   3       82.32       86.75      0.89 o
   1  -4   3       93.53      116.81      1.38 o
   2  -4   3        1.41        0.50      0.09 o
   3  -4   3       61.21       75.26      0.82 o
   4  -4   3      199.26      188.39      2.06 o
   5  -4   3      160.47      159.74      1.98 o
   6  -4   3      150.55      144.58      2.03 o
   7  -4   3        9.41        9.67      0.64 o
   8  -4   3        7.40        7.64      0.63 o
   9  -4   3        2.07        3.15      0.60 o
  10  -4   3        0.25        0.24      0.52 o
 -10  -3   3        0.16        1.08      0.99 o
  -9  -3   3        3.44        4.15      0.54 o
  -8  -3   3        0.20        0.03      0.36 o
  -7  -3   3       13.59       13.49      0.60 o
  -6  -3   3       49.20       47.01      0.97 o
  -5  -3   3       42.47       39.34      0.70 o
  -4  -3   3      254.39      254.91      3.06 o
  -3  -3   3      154.65      151.81      1.64 o
  -2  -3   3       32.29       30.56      0.45 o
  -1  -3   3      782.37      800.13      7.23 o
   0  -3   3     1758.90     1809.64     13.99 o
   1  -3   3      276.41      311.45      2.76 o
   2  -3   3        5.47        8.21      0.23 o
   3  -3   3      123.98      122.93      1.28 o
   4  -3   3       85.01       81.93      1.12 o
   5  -3   3      110.24      103.14      1.29 o
   6  -3   3        8.86        7.25      0.36 o
   7  -3   3       51.40       50.33      1.60 o
   8  -3   3       10.56       10.36      0.61 o
   9  -3   3        2.09        2.33      0.45 o
  10  -3   3        0.17        0.17      0.48 o
 -10  -2   3        0.08        0.58      0.90 o
  -9  -2   3        1.79        2.03      0.60 o
  -8  -2   3        8.45        9.46      0.62 o
  -7  -2   3        1.83        2.36      0.50 o
  -6  -2   3       45.53       42.51      0.75 o
  -5  -2   3        1.21        1.27      0.16 o
  -4  -2   3        1.31        1.20      0.14 o
  -3  -2   3       26.55       31.51      0.45 o
  -2  -2   3       26.30       30.88      0.40 o
  -1  -2   3     3390.87     3382.41     32.00 o
   0  -2   3      420.07      465.50      3.67 o
   1  -2   3      236.31      263.47      2.05 o
   2  -2   3       20.44       21.35      0.49 o
   3  -2   3        7.20        9.65      0.29 o
   4  -2   3       51.63       58.31      0.75 o
   5  -2   3        5.69        5.55      0.25 o
   6  -2   3       32.17       32.31      0.73 o
   7  -2   3       12.40       13.07      0.59 o
   8  -2   3       53.63       54.14      1.35 o
   9  -2   3        2.58        2.92      0.65 o
  10  -2   3        0.57        0.53      1.31 o
 -10  -1   3        0.02        0.27      0.58 o
  -9  -1   3       19.56       23.30      1.06 o
  -8  -1   3       12.38       14.22      0.62 o
  -7  -1   3       20.51       18.48      1.07 o
  -6  -1   3       15.95       14.01      0.36 o
  -5  -1   3      101.02       98.00      1.09 o
  -4  -1   3       33.65       33.16      0.49 o
  -3  -1   3      163.48      167.81      1.83 o
  -2  -1   3      549.70      624.14      5.35 o
  -1  -1   3     4668.09     4605.26     46.21 o
   0  -1   3     2655.88     2602.58     22.16 o
   1  -1   3      734.69      779.27      6.36 o
   2  -1   3       85.75       94.29      0.99 o
   3  -1   3        0.00       -0.08      0.10 o
   4  -1   3       60.17       65.61      0.82 o
   5  -1   3       11.14       11.58      0.35 o
   6  -1   3        1.96        3.49      0.29 o
   7  -1   3        0.30        0.25      0.25 o
   8  -1   3        0.27        0.42      0.37 o
   9  -1   3        0.59        1.00      0.39 o
  10  -1   3        0.37        1.21      0.67 o
 -10   0   3        3.30        4.16      0.61 o
  -9   0   3        0.16       -0.26      0.38 o
  -8   0   3        3.78        2.63      0.46 o
  -7   0   3       66.35       64.27      1.54 o
  -6   0   3        1.20        1.13      0.16 o
  -5   0   3        5.96        9.45      0.24 o
  -4   0   3       24.82       24.27      0.36 o
  -3   0   3       37.79       43.69      0.55 o
  -2   0   3        0.16        0.25      0.04 o
  -1   0   3       43.72       65.89      0.71 o
   0   0   3     1761.05     1748.37     13.55 o
   1   0   3        0.08        1.71      0.08 o
   2   0   3        0.40        1.15      0.18 o
   3   0   3      231.15      248.11      2.88 o
   4   0   3       36.97       37.98      0.54 o
   5   0   3       65.69       67.29      1.01 o
   6   0   3       26.20       21.61      0.60 o
   7   0   3       55.80       50.12      1.02 o
   8   0   3        7.87        8.14      0.58 o
   9   0   3        0.53        0.67      0.47 o
 -11   1   3        0.00        0.18      0.90 o
 -10   1   3        0.73        0.00      0.43 o
  -9   1   3       12.66       12.09      0.74 o
  -8   1   3        0.36       -0.31      0.31 o
  -7   1   3      153.11      152.69      2.22 o
  -6   1   3        6.20        6.49      0.18 o
  -5   1   3       16.13       17.02      0.34 o
  -4   1   3      197.10      196.88      2.17 o
  -3   1   3       37.93       52.43      0.69 o
  -2   1   3      158.09      160.47      2.16 o
  -1   1   3      539.48      565.75      4.86 o
   0   1   3      265.49      261.85      2.19 o
   1   1   3      269.49      260.82      2.22 o
   2   1   3      106.99      131.70      1.28 o
   3   1   3      282.35      295.21      3.04 o
   4   1   3      154.85      163.50      1.63 o
   5   1   3        6.46        7.00      0.34 o
   6   1   3        7.65        5.90      0.35 o
   7   1   3       10.97       11.95      0.55 o
   8   1   3        0.14        0.21      0.31 o
   9   1   3        0.17        0.45      0.72 o
 -11   2   3        0.30        0.18      0.99 o
 -10   2   3        3.75        4.85      1.17 o
  -9   2   3        6.06        6.59      0.77 o
  -8   2   3        2.71        3.64      0.37 o
  -7   2   3       74.31       65.29      1.13 o
  -6   2   3        8.02        4.48      0.24 o
  -5   2   3        5.48        6.88      0.20 o
  -4   2   3       29.96       25.97      0.41 o
  -3   2   3      240.66      262.63      4.43 o
  -2   2   3       48.48       49.00      0.89 o
  -1   2   3       14.55       12.90      0.23 o
   0   2   3      379.35      361.51      3.15 o
   1   2   3       85.26       83.50      0.95 o
   2   2   3       60.29       54.94      0.64 o
   3   2   3        0.34        0.12      0.09 o
   4   2   3       18.51       15.96      0.36 o
   5   2   3       13.91       14.13      0.45 o
   6   2   3        8.86       10.11      0.45 o
   7   2   3        0.76        0.33      0.31 o
   8   2   3        0.19       -0.30      0.48 o
   9   2   3        1.27        1.36      0.90 o
 -11   3   3        4.29        6.33      1.54 o
 -10   3   3        0.09       -0.18      0.38 o
  -9   3   3       10.29       10.50      0.70 o
  -8   3   3        0.27        0.31      0.22 o
  -7   3   3        2.39        3.08      0.28 o
  -6   3   3        5.20        4.56      0.23 o
  -5   3   3        5.03        6.40      0.24 o
  -4   3   3       32.14       35.59      1.25 o
  -3   3   3      733.67      761.53     15.17 o
  -2   3   3       64.48       66.83      0.92 o
  -1   3   3       67.85       67.05      0.73 o
   0   3   3      396.15      463.72      4.24 o
   1   3   3        9.93        8.89      0.26 o
   2   3   3        7.28        6.44      0.22 o
   3   3   3        2.68        5.05      0.20 o
   4   3   3      176.85      173.50      2.08 o
   5   3   3        4.02        3.44      0.27 o
   6   3   3        9.11        9.01      0.48 o
   7   3   3        0.06       -0.05      0.51 o
   8   3   3        0.18        0.86      0.58 o
 -10   4   3        3.74        3.94      0.55 o
  -9   4   3        0.00        0.03      0.39 o
  -8   4   3        3.24        3.86      0.29 o
  -7   4   3        7.32        7.07      0.31 o
  -6   4   3        2.67        2.55      0.15 o
  -5   4   3       26.10       25.79      0.48 o
  -4   4   3       44.74       46.44      1.50 o
  -3   4   3      113.41      133.60      1.79 o
  -2   4   3       79.57       90.07      0.90 o
  -1   4   3     1231.85     1438.05     14.60 o
   0   4   3       14.17       16.98      0.29 o
   1   4   3        0.12        0.03      0.10 o
   2   4   3        6.65        3.75      0.16 o
   3   4   3       52.59       47.72      0.68 o
   4   4   3      296.87      303.66      3.43 o
   5   4   3      113.28      107.71      1.78 o
   6   4   3       21.60       20.02      1.15 o
   7   4   3        7.29        8.33      0.89 o
   8   4   3        0.11        0.37      0.81 o
 -10   5   3       22.05       25.26      1.76 o
  -9   5   3        0.27        0.78      0.36 o
  -8   5   3        1.32        1.12      0.20 o
  -7   5   3       24.38       22.89      0.65 o
  -6   5   3       35.42       32.59      0.55 o
  -5   5   3        1.48        1.04      0.18 o
  -4   5   3       12.29       14.10      0.29 o
  -3   5   3        4.24        4.07      0.20 o
  -2   5   3        5.50        7.43      0.18 o
  -1   5   3      106.06      108.61      1.20 o
   0   5   3      153.70      170.69      1.71 o
   1   5   3        5.24        7.40      0.18 o
   2   5   3      103.76      104.56      1.48 o
   3   5   3        5.36        5.34      0.25 o
   4   5   3      110.28      111.40      2.07 o
   5   5   3       59.92       54.19      1.92 o
   6   5   3        0.46        0.95      0.51 o
   7   5   3        1.13        2.01      0.67 o
   8   5   3        5.86        8.61      2.58 o
 -10   6   3        0.97        1.54      0.56 o
  -9   6   3        2.16        2.37      0.33 o
  -8   6   3        0.51        0.06      0.20 o
  -7   6   3       11.53       12.37      0.36 o
  -6   6   3        2.11        2.32      0.14 o
  -5   6   3        5.42        5.56      0.61 o
  -4   6   3        3.19        3.48      0.17 o
  -3   6   3        0.88        1.13      0.11 o
  -2   6   3      147.86      132.11      1.35 o
  -1   6   3        1.85        3.01      0.15 o
   0   6   3       11.15       13.83      0.34 o
   1   6   3      401.37      387.10      4.11 o
   2   6   3      139.37      132.47      1.69 o
   3   6   3      193.75      187.48      3.08 o
   4   6   3       23.28       21.32      1.12 o
   5   6   3        3.97        3.30      0.68 o
   6   6   3       35.97       39.32      1.73 o
   7   6   3        8.74       11.28      1.94 o
   8   6   3        0.38        1.27      0.99 o
 -10   7   3        0.00       -0.28      0.36 o
  -9   7   3        2.37        2.51      0.32 o
  -8   7   3        0.08        0.26      0.22 o
  -7   7   3       16.36       14.26      0.40 o
  -6   7   3        0.57        0.65      0.15 o
  -5   7   3      358.70      328.37      4.28 o
  -4   7   3       44.76       45.68      0.73 o
  -3   7   3        2.53        2.15      0.13 o
  -2   7   3      393.91      371.19      3.33 o
  -1   7   3       23.31       19.69      0.39 o
   0   7   3      144.84      134.26      1.80 o
   1   7   3      198.07      190.48      2.70 o
   2   7   3      245.58      227.33      3.60 o
   3   7   3        2.56        2.27      0.35 o
   4   7   3        9.20        8.29      0.77 o
   5   7   3        2.42        2.25      0.60 o
   6   7   3       14.49       16.28      1.15 o
   7   7   3        0.22       -0.54      0.54 o
 -10   8   3        0.36        1.54      1.17 o
  -9   8   3        0.41        0.46      0.31 o
  -8   8   3        4.51        5.04      0.41 o
  -7   8   3        0.03       -0.11      0.14 o
  -6   8   3       61.21       52.85      0.89 o
  -5   8   3        5.92        3.45      0.25 o
  -4   8   3        6.56        6.13      0.28 o
  -3   8   3       50.12       50.41      0.80 o
  -2   8   3       38.91       41.73      0.61 o
  -1   8   3        1.89        1.60      0.22 o
   0   8   3       28.80       29.01      0.94 o
   1   8   3       75.25       67.40      1.41 o
   2   8   3        2.79        1.89      0.35 o
   3   8   3       10.86       10.32      0.83 o
   4   8   3        0.68        0.07      0.86 o
   5   8   3        0.10        0.43      0.48 o
   6   8   3       13.63       14.65      1.18 o
  -9   9   3        1.92        1.20      0.33 o
  -8   9   3        2.33        3.01      0.30 o
  -7   9   3        0.35        0.52      0.18 o
  -6   9   3        0.16       -0.16      0.16 o
  -5   9   3        0.13        0.00      0.16 o
  -4   9   3        0.01        0.32      0.17 o
  -3   9   3      128.55      121.08      1.52 o
  -2   9   3       18.74       15.75      0.42 o
  -1   9   3       19.06       16.78      0.66 o
   0   9   3        0.38       -0.01      0.22 o
   1   9   3       16.08       15.58      0.66 o
   2   9   3       63.99       56.46      1.36 o
   3   9   3        3.39        4.24      0.67 o
   4   9   3        9.53       10.05      1.22 o
   5   9   3       12.67       13.73      1.12 o
   6   9   3        0.33        0.09      0.81 o
  -9  10   3        0.00        0.33      0.99 o
  -8  10   3        0.22        0.28      0.31 o
  -7  10   3        2.04        2.41      0.28 o
  -6  10   3        0.11        0.07      0.18 o
  -5  10   3       25.08       27.97      0.68 o
  -4  10   3       30.03       29.06      0.80 o
  -3  10   3       22.39       19.35      0.76 o
  -2  10   3        1.78        2.09      0.42 o
  -1  10   3        0.00        0.14      0.24 o
   0  10   3        0.54        0.16      0.25 o
   1  10   3        0.38        0.45      0.27 o
   2  10   3        6.18        5.67      0.59 o
   3  10   3        8.54        9.34      0.73 o
   4  10   3        0.11        0.30      0.45 o
   5  10   3        6.74        6.78      0.75 o
  -9  11   3        4.21        6.06      1.63 o
  -8  11   3        2.67        3.11      0.58 o
  -7  11   3        2.44        2.80      0.44 o
  -6  11   3        0.02        0.16      0.29 o
  -5  11   3        8.86       11.05      0.88 o
  -4  11   3        5.16        6.18      0.52 o
  -3  11   3        3.36        3.48      0.35 o
  -2  11   3       13.53       12.88      0.65 o
  -1  11   3        0.13        0.07      0.42 o
   0  11   3        3.99        3.97      0.43 o
   1  11   3        0.26       -0.06      0.26 o
   2  11   3        1.59        1.89      0.49 o
   3  11   3        0.36        0.11      0.41 o
   4  11   3        1.75        0.70      0.49 o
  -8  12   3        0.21        1.81      1.08 o
  -7  12   3        4.48        5.09      0.53 o
  -6  12   3        0.02        0.12      0.35 o
  -5  12   3        1.85        1.62      0.40 o
  -4  12   3        8.33        7.86      0.70 o
  -3  12   3        0.19       -0.05      0.38 o
  -2  12   3        0.81        0.83      0.37 o
  -1  12   3        3.85        2.81      0.48 o
   0  12   3       62.70       64.81      1.81 o
   1  12   3        0.40        1.46      0.72 o
   2  12   3        2.28        2.89      0.70 o
   3  12   3        0.06       -0.12      0.54 o
  -8  13   3        5.65        5.24      1.54 o
  -7  13   3        8.60       10.03      1.63 o
  -6  13   3        4.01        4.65      0.78 o
  -5  13   3        6.31        9.07      0.80 o
  -4  13   3        1.01        1.31      0.54 o
  -3  13   3        0.55        1.01      0.54 o
  -2  13   3        4.39        5.24      0.54 o
  -1  13   3       37.66       43.00      1.71 o
   0  13   3        1.55        2.44      0.63 o
   1  13   3        0.00       -0.54      0.72 o
   2  13   3        0.64        0.84      0.60 o
  -5  14   3        0.16       -0.11      0.48 o
  -4  14   3        1.18        1.22      0.72 o
  -3  14   3        4.51        4.94      0.73 o
  -2  14   3        3.01        3.99      0.73 o
  -1  14   3        1.18        2.25      0.86 o
   0  14   3        0.54       -0.72      0.72 o
  -4  15   3       11.98       14.28      1.54 o
  -3  15   3        6.93        5.61      0.83 o
  -2  15   3        0.00        1.72      0.90 o
  -1  15   3        0.00       -0.18      0.72 o
   0 -15   4        3.19        2.08      1.08 o
   2 -15   4        0.90       -0.09      0.72 o
   3 -15   4        0.00       -0.09      0.72 o
   4 -15   4        0.94        0.63      0.72 o
   5 -15   4        3.94        5.24      1.36 o
  -2 -14   4        0.61        1.90      1.08 o
  -1 -14   4        0.20        0.36      0.64 o
   0 -14   4        2.56        1.26      0.69 o
   1 -14   4        0.70       -0.32      1.04 o
   2 -14   4        0.97        0.09      0.72 o
   3 -14   4        4.26        5.26      0.80 o
   4 -14   4        0.06       -0.49      0.59 o
   5 -14   4        1.56        2.90      0.60 o
   6 -14   4       18.28       21.33      1.15 o
   7 -14   4        0.35        0.00      0.99 o
  -3 -13   4        0.34        1.18      0.67 o
  -2 -13   4        2.73        2.70      1.36 o
  -1 -13   4       14.76       14.74      1.15 o
   0 -13   4        0.75        0.81      0.58 o
   1 -13   4       15.09       17.17      1.15 o
   2 -13   4        3.12        3.94      0.55 o
   3 -13   4        0.24        0.33      0.38 o
   4 -13   4        1.03        0.72      0.37 o
   5 -13   4        6.01        6.16      0.54 o
   6 -13   4        7.65        8.26      0.78 o
   7 -13   4        0.67        0.60      0.47 o
  -4 -12   4        4.84        5.57      0.89 o
  -3 -12   4        3.26        2.53      0.70 o
  -2 -12   4        5.30        5.22      0.81 o
  -1 -12   4       44.57       44.00      1.79 o
   0 -12   4        5.35        6.39      0.83 o
   1 -12   4        3.06        3.02      0.52 o
   2 -12   4        6.93        7.69      0.54 o
   3 -12   4        0.00       -0.24      0.26 o
   4 -12   4        0.34       -0.21      0.30 o
   5 -12   4       17.70       17.81      0.82 o
   6 -12   4        0.09       -0.25      0.38 o
   7 -12   4        1.39        1.16      0.50 o
   8 -12   4        3.97        2.73      0.98 o
  -5 -11   4        0.25        0.36      0.58 o
  -4 -11   4        2.27        2.07      0.60 o
  -3 -11   4        3.93        4.42      0.73 o
  -2 -11   4        0.09       -0.09      0.48 o
  -1 -11   4        2.34        2.98      0.60 o
   0 -11   4       47.31       47.92      1.44 o
   1 -11   4        6.06        6.36      0.38 o
   2 -11   4        9.98       10.88      0.47 o
   3 -11   4       17.86       20.37      0.64 o
   4 -11   4        0.96        0.57      0.31 o
   5 -11   4       14.36       13.25      0.67 o
   6 -11   4        2.51        1.21      0.44 o
   7 -11   4        0.55        1.01      0.48 o
   8 -11   4        0.07       -0.30      0.60 o
  -6 -10   4        3.03        2.58      0.73 o
  -5 -10   4        7.76        7.77      0.89 o
  -4 -10   4        0.59        1.21      0.54 o
  -3 -10   4        3.56        3.02      0.60 o
  -2 -10   4        0.48        0.89      0.48 o
  -1 -10   4        0.39        0.14      0.38 o
   0 -10   4       16.33       17.65      0.70 o
   1 -10   4       13.35       13.53      0.48 o
   2 -10   4        6.90        7.72      0.53 o
   3 -10   4       43.44       41.55      0.89 o
   4 -10   4        4.56        4.76      0.38 o
   5 -10   4        4.78        3.95      0.42 o
   6 -10   4        0.79        1.17      0.36 o
   7 -10   4        1.62        1.19      0.47 o
   8 -10   4        0.03       -0.53      0.53 o
   9 -10   4        0.74        0.02      0.63 o
  -7  -9   4        9.00        8.32      1.36 o
  -6  -9   4       16.32       15.48      1.15 o
  -5  -9   4        1.64        1.67      0.90 o
  -4  -9   4        2.89        2.75      0.60 o
  -3  -9   4        0.24        0.05      0.41 o
  -2  -9   4        0.05        0.54      0.38 o
  -1  -9   4       14.56       13.71      0.61 o
   0  -9   4       17.95       19.24      0.69 o
   1  -9   4        3.11        2.77      0.36 o
   2  -9   4        7.26        5.60      0.33 o
   3  -9   4       11.36       11.77      0.46 o
   4  -9   4       30.33       28.78      0.86 o
   5  -9   4        0.04        0.16      0.25 o
   6  -9   4        8.99        9.12      0.55 o
   7  -9   4        1.11        0.61      0.39 o
   8  -9   4        0.48        0.59      1.13 o
   9  -9   4        0.01       -0.31      0.51 o
  -7  -8   4        1.68        1.53      0.60 o
  -6  -8   4        2.10        1.42      0.60 o
  -5  -8   4        3.23        4.80      0.67 o
  -4  -8   4        0.23        0.30      0.31 o
  -3  -8   4       59.71       60.51      1.35 o
  -2  -8   4        3.08        4.02      0.34 o
  -1  -8   4       38.84       38.00      0.86 o
   0  -8   4      104.72      103.96      2.11 o
   1  -8   4        7.39        6.30      0.31 o
   2  -8   4        1.76        0.93      0.19 o
   3  -8   4        0.84        0.82      0.21 o
   4  -8   4        1.25        1.12      0.23 o
   5  -8   4        0.54        0.63      0.23 o
   6  -8   4        4.10        3.58      0.39 o
   7  -8   4        2.29        2.02      0.45 o
   8  -8   4        0.02       -0.04      0.40 o
   9  -8   4        2.95        1.78      0.57 o
  -8  -7   4        0.12       -0.54      0.72 o
  -7  -7   4        0.03        0.65      0.95 o
  -6  -7   4        0.32        0.86      0.41 o
  -5  -7   4       15.71       17.44      0.73 o
  -4  -7   4        1.36        0.85      0.41 o
  -3  -7   4       53.43       60.42      1.42 o
  -2  -7   4       17.95       17.06      0.50 o
  -1  -7   4       30.81       29.71      0.63 o
   0  -7   4       47.52       54.07      0.79 o
   1  -7   4        0.28        0.22      0.12 o
   2  -7   4        1.07        0.95      0.15 o
   3  -7   4       19.67       20.03      0.49 o
   4  -7   4      100.41      101.73      1.53 o
   5  -7   4        2.99        2.90      0.29 o
   6  -7   4        1.88        2.60      0.30 o
   7  -7   4        1.12        0.47      0.33 o
   8  -7   4        0.08        0.13      0.30 o
   9  -7   4        0.82        0.58      0.50 o
  10  -7   4        0.80        0.99      1.17 o
  -8  -6   4        2.15        1.63      0.90 o
  -7  -6   4        0.04       -0.20      0.33 o
  -6  -6   4        0.38        0.08      0.29 o
  -5  -6   4        1.70        1.20      0.33 o
  -4  -6   4       11.02       12.78      0.56 o
  -3  -6   4       63.10       61.40      1.02 o
  -2  -6   4        2.69        2.60      0.21 o
  -1  -6   4       13.53       20.81      0.49 o
   0  -6   4       19.03       17.99      0.42 o
   1  -6   4      305.39      314.59      3.44 o
   2  -6   4       41.87       36.46      0.64 o
   3  -6   4        5.51        5.72      0.26 o
   4  -6   4       35.05       31.96      0.67 o
   5  -6   4      159.21      153.45      1.96 o
   6  -6   4        6.96        7.35      0.54 o
   7  -6   4        6.89        6.50      0.52 o
   8  -6   4        3.33        4.29      0.48 o
   9  -6   4        0.90        0.69      0.52 o
  10  -6   4        1.01        0.73      0.55 o
  -9  -5   4        2.08        1.72      1.04 o
  -8  -5   4        0.34       -0.25      0.41 o
  -7  -5   4        6.63        7.58      0.62 o
  -6  -5   4        0.00        0.13      0.28 o
  -5  -5   4        6.01        7.26      0.40 o
  -4  -5   4       21.33       21.75      0.70 o
  -3  -5   4        0.18        0.11      0.13 o
  -2  -5   4       40.05       42.35      0.69 o
  -1  -5   4      119.95      111.39      1.29 o
   0  -5   4      646.10      678.67      6.61 o
   1  -5   4       23.13       27.71      0.51 o
   2  -5   4        8.66        8.87      0.27 o
   3  -5   4        0.00        0.07      0.11 o
   4  -5   4       12.80       14.40      0.37 o
   5  -5   4      169.38      157.56      2.38 o
   6  -5   4       10.68        9.08      0.42 o
   7  -5   4        1.81        1.92      0.42 o
   8  -5   4       13.62       14.42      0.72 o
   9  -5   4        0.61        0.61      0.53 o
  10  -5   4        0.04       -0.55      0.62 o
 -10  -4   4        0.34        0.45      0.99 o
  -9  -4   4        4.97        6.74      0.65 o
  -8  -4   4        0.04        0.04      0.36 o
  -7  -4   4        2.38        2.93      0.43 o
  -6  -4   4       11.41       13.38      0.52 o
  -5  -4   4       44.32       43.36      1.02 o
  -4  -4   4       92.18       90.72      1.33 o
  -3  -4   4       22.20       19.55      0.55 o
  -2  -4   4      226.98      221.77      2.32 o
  -1  -4   4      118.54      139.68      2.49 o
   0  -4   4        2.89        2.93      0.14 o
   1  -4   4      395.02      426.41      4.23 o
   2  -4   4      693.24      709.16      6.88 o
   3  -4   4      485.15      491.86      4.87 o
   4  -4   4        8.76        5.93      0.27 o
   5  -4   4       53.53       52.21      0.96 o
   6  -4   4        0.01       -0.04      0.21 o
   7  -4   4        4.93        4.56      0.40 o
   8  -4   4        0.47        0.13      0.34 o
   9  -4   4       19.01       24.72      0.99 o
  10  -4   4        3.08        3.07      1.72 o
 -10  -3   4        0.10        0.22      0.60 o
  -9  -3   4        0.71        1.26      0.60 o
  -8  -3   4        1.51        1.97      0.45 o
  -7  -3   4        0.35        0.15      0.29 o
  -6  -3   4       18.93       20.24      0.60 o
  -5  -3   4      289.62      284.58      3.46 o
  -4  -3   4        1.58        0.89      0.16 o
  -3  -3   4       44.83       50.42      0.69 o
  -2  -3   4      132.68      135.27      1.46 o
  -1  -3   4      327.37      346.27      3.24 o
   0  -3   4       72.92       78.79      0.82 o
   1  -3   4      283.56      302.69      2.71 o
   2  -3   4     1749.78     1780.25     16.94 o
   3  -3   4       10.83       11.32      0.39 o
   4  -3   4        3.07        4.07      0.21 o
   5  -3   4       65.74       61.42      0.98 o
   6  -3   4       13.01       10.76      0.45 o
   7  -3   4       10.84       10.02      0.52 o
   8  -3   4        0.66        0.62      0.38 o
   9  -3   4        9.50        9.17      0.68 o
  10  -3   4        3.79        2.05      0.76 o
 -10  -2   4        0.00        0.27      0.64 o
  -9  -2   4        0.09        0.24      0.50 o
  -8  -2   4        8.83        9.01      0.57 o
  -7  -2   4        0.04        0.21      0.29 o
  -6  -2   4       19.23       17.86      0.54 o
  -5  -2   4        0.15        0.10      0.13 o
  -4  -2   4      376.78      386.47      4.12 o
  -3  -2   4      107.52      112.19      1.32 o
  -2  -2   4      392.09      396.73      3.66 o
  -1  -2   4       24.29       23.49      0.37 o
   0  -2   4      188.88      182.71      1.68 o
   1  -2   4      134.09      135.68      1.31 o
   2  -2   4      106.83      131.67      1.67 o
   3  -2   4      271.95      320.39      3.25 o
   4  -2   4        2.04        1.96      0.15 o
   5  -2   4       53.76       57.50      0.99 o
   6  -2   4       93.50       83.14      1.47 o
   7  -2   4        5.14        3.79      0.35 o
   8  -2   4        3.24        3.15      0.46 o
   9  -2   4        7.77        9.58      0.90 o
  10  -2   4        1.90        3.34      1.17 o
 -10  -1   4        0.01        0.00      0.51 o
  -9  -1   4        0.10        0.18      0.43 o
  -8  -1   4       10.47       11.58      0.99 o
  -7  -1   4        2.39        2.23      0.35 o
  -6  -1   4       36.21       34.96      0.63 o
  -5  -1   4       80.63       75.32      0.93 o
  -4  -1   4        5.54        6.10      0.20 o
  -3  -1   4      544.86      592.46      6.11 o
  -2  -1   4      264.64      300.76      3.16 o
  -1  -1   4      730.75      813.57      7.33 o
   0  -1   4      232.80      230.60      2.18 o
   1  -1   4     1137.14     1179.25     10.04 o
   2  -1   4      844.26      896.15      8.11 o
   3  -1   4      326.19      362.87      3.92 o
   4  -1   4      197.12      208.21      2.03 o
   5  -1   4       50.00       44.47      0.85 o
   6  -1   4       50.58       43.48      0.90 o
   7  -1   4       17.30       15.91      0.57 o
   8  -1   4        0.21       -0.30      0.30 o
   9  -1   4        5.72        7.18      0.73 o
 -10   0   4        0.29        0.87      0.54 o
  -9   0   4        6.17        7.35      1.06 o
  -8   0   4        0.56        0.26      0.55 o
  -7   0   4        0.00        0.46      0.19 o
  -6   0   4       15.55       15.23      0.36 o
  -5   0   4        0.29        0.09      0.08 o
  -4   0   4      139.00      154.20      1.71 o
  -3   0   4      125.52      156.43      1.83 o
  -2   0   4       16.49       24.29      0.32 o
  -1   0   4      169.13      157.27      1.50 o
   0   0   4        3.02        6.84      0.18 o
   1   0   4      889.90      893.54      9.98 o
   2   0   4        4.81        5.43      0.18 o
   3   0   4        3.62        6.41      0.33 o
   4   0   4      118.74      122.27      1.29 o
   5   0   4       56.53       45.68      0.87 o
   6   0   4       31.13       24.03      0.65 o
   7   0   4        0.31       -0.02      0.23 o
   8   0   4        0.09       -0.33      0.33 o
   9   0   4        0.63        0.45      0.63 o
 -10   1   4        3.15        3.71      0.58 o
  -9   1   4        1.32        0.82      0.40 o
  -8   1   4       15.85       14.86      0.76 o
  -7   1   4       69.23       71.68      1.54 o
  -6   1   4        0.73        0.51      0.16 o
  -5   1   4       10.99        9.79      0.29 o
  -4   1   4      239.24      236.33      2.72 o
  -3   1   4      392.94      406.43      5.56 o
  -2   1   4      126.19      134.33      1.80 o
  -1   1   4      741.57      715.11      6.84 o
   0   1   4        0.97        3.34      0.15 o
   1   1   4       47.09       40.14      0.64 o
   2   1   4      126.69      132.39      1.37 o
   3   1   4        5.12        2.17      0.17 o
   4   1   4      210.65      206.87      2.15 o
   5   1   4        0.15       -0.17      0.17 o
   6   1   4        3.66        2.77      0.30 o
   7   1   4        4.15        3.22      0.39 o
   8   1   4        4.22        3.88      0.81 o
   9   1   4       13.64       10.85      1.45 o
 -10   2   4        1.25        1.26      0.43 o
  -9   2   4        1.10        0.89      0.39 o
  -8   2   4        2.29        1.50      0.30 o
  -7   2   4       52.98       55.79      1.00 o
  -6   2   4      148.59      129.27      1.79 o
  -5   2   4        8.51        9.31      0.21 o
  -4   2   4       63.39       64.49      0.90 o
  -3   2   4        3.19        3.44      0.22 o
  -2   2   4       76.80       77.83      1.03 o
  -1   2   4       78.62       82.65      0.95 o
   0   2   4     2113.23     2308.61     20.59 o
   1   2   4        2.73        5.06      0.18 o
   2   2   4       77.80       78.91      1.06 o
   3   2   4       72.30       65.52      1.03 o
   4   2   4       28.12       27.28      0.56 o
   5   2   4        2.84        2.50      0.26 o
   6   2   4        0.01       -0.19      0.20 o
   7   2   4        5.32        5.74      0.88 o
   8   2   4        0.23        1.08      0.58 o
 -11   3   4        1.27        0.63      1.08 o
 -10   3   4        0.44        0.83      0.43 o
  -9   3   4       15.54       15.45      0.75 o
  -8   3   4       18.23       16.48      0.59 o
  -7   3   4       41.37       33.85      0.86 o
  -6   3   4        0.06       -0.05      0.10 o
  -5   3   4       68.24       64.80      1.64 o
  -4   3   4       43.71       42.06      1.44 o
  -3   3   4        0.25        0.05      0.12 o
  -2   3   4      333.09      332.07      4.12 o
  -1   3   4      218.70      234.94      2.50 o
   0   3   4      524.34      623.47      5.68 o
   1   3   4      794.44      807.42      8.83 o
   2   3   4        0.87        0.56      0.12 o
   3   3   4        1.98        2.47      0.24 o
   4   3   4      109.97      105.86      1.33 o
   5   3   4        0.07       -0.19      0.19 o
   6   3   4       22.84       20.69      1.38 o
   7   3   4        3.98        2.08      0.64 o
   8   3   4        0.05       -0.14      0.58 o
 -10   4   4        1.08        0.82      0.56 o
  -9   4   4        0.47        0.28      0.26 o
  -8   4   4        3.17        3.37      0.25 o
  -7   4   4        6.81        6.85      0.27 o
  -6   4   4       19.18       17.04      0.69 o
  -5   4   4       59.01       58.93      2.62 o
  -4   4   4        1.96        0.99      0.38 o
  -3   4   4       35.05       28.79      0.45 o
  -2   4   4      159.31      164.68      1.77 o
  -1   4   4        8.10        8.30      0.22 o
   0   4   4      108.46      132.72      1.45 o
   1   4   4       62.87       68.31      0.93 o
   2   4   4       64.84       61.26      0.92 o
   3   4   4       64.67       67.43      0.99 o
   4   4   4      277.68      258.96      3.22 o
   5   4   4       10.30        7.16      0.53 o
   6   4   4        4.30        5.68      0.77 o
   7   4   4        0.01        0.52      0.59 o
   8   4   4        0.02        0.14      1.17 o
 -10   5   4        3.58        3.73      0.89 o
  -9   5   4        0.34        0.38      0.23 o
  -8   5   4        8.38        8.33      0.34 o
  -7   5   4        0.02        0.33      0.15 o
  -6   5   4       17.33       14.03      0.42 o
  -5   5   4      182.93      172.81      5.87 o
  -4   5   4      583.81      577.81     10.57 o
  -3   5   4       52.84       53.01      0.75 o
  -2   5   4      228.30      231.62      2.96 o
  -1   5   4       42.34       38.38      0.54 o
   0   5   4       22.55       24.89      0.59 o
   1   5   4       21.60       20.63      0.63 o
   2   5   4        7.10        5.96      0.26 o
   3   5   4      124.33      116.05      1.64 o
   4   5   4      130.18      125.31      3.29 o
   5   5   4        0.00       -0.27      0.41 o
   6   5   4       51.98       53.91      2.05 o
   7   5   4        0.01       -0.41      0.60 o
   8   5   4        0.75        0.54      0.90 o
 -10   6   4        0.01       -0.41      0.41 o
  -9   6   4        4.46        5.60      0.39 o
  -8   6   4        5.16        5.44      0.29 o
  -7   6   4        1.76        1.24      0.21 o
  -6   6   4        3.44        3.16      0.90 o
  -5   6   4      129.47      114.37      2.08 o
  -4   6   4        2.29        2.40      0.23 o
  -3   6   4      100.86       96.90      1.18 o
  -2   6   4      357.34      346.05      3.70 o
  -1   6   4       18.84       16.80      0.35 o
   0   6   4       54.64       47.36      0.74 o
   1   6   4       79.76       72.87      0.95 o
   2   6   4       47.72       48.66      1.28 o
   3   6   4       49.05       47.84      1.18 o
   4   6   4        0.64        1.31      0.72 o
   5   6   4        2.25        0.98      0.95 o
   6   6   4        3.96        4.73      0.77 o
   7   6   4        1.78        3.16      0.99 o
 -10   7   4        1.88        1.27      1.08 o
  -9   7   4        1.05        1.46      0.23 o
  -8   7   4        1.40        1.30      0.18 o
  -7   7   4        0.18       -0.14      0.14 o
  -6   7   4        0.58        0.31      0.18 o
  -5   7   4       20.70       19.77      0.40 o
  -4   7   4       41.23       41.12      0.70 o
  -3   7   4      104.66       97.85      1.14 o
  -2   7   4      858.14      843.79      8.19 o
  -1   7   4        0.33        0.13      0.14 o
   0   7   4        7.74        8.32      0.34 o
   1   7   4       68.71       70.50      1.43 o
   2   7   4       20.73       18.46      0.70 o
   3   7   4        8.16        8.99      0.63 o
   4   7   4        0.11        0.82      0.59 o
   5   7   4        2.17        2.84      0.64 o
   6   7   4        1.20        2.77      0.69 o
   7   7   4        2.97        4.34      1.27 o
 -10   8   4        1.90        2.35      0.50 o
  -9   8   4       10.97       12.52      0.57 o
  -8   8   4        0.97        0.84      0.18 o
  -7   8   4        0.16        0.29      0.15 o
  -6   8   4        0.12        0.28      0.13 o
  -5   8   4       11.68       11.42      0.34 o
  -4   8   4        5.02        4.66      0.25 o
  -3   8   4        7.39        6.23      0.29 o
  -2   8   4       99.14      105.83      1.35 o
  -1   8   4        1.26        0.40      0.19 o
   0   8   4       62.38       54.78      1.63 o
   1   8   4       19.78       16.05      0.66 o
   2   8   4       15.82       14.13      0.65 o
   3   8   4        1.65        1.79      1.27 o
   4   8   4        9.78        9.12      1.27 o
   5   8   4        3.78        3.39      0.69 o
   6   8   4        9.87       11.57      1.12 o
  -9   9   4        2.21        3.08      0.34 o
  -8   9   4       19.88       23.47      0.83 o
  -7   9   4        0.05        0.29      0.15 o
  -6   9   4        0.04        0.24      0.16 o
  -5   9   4        0.05        0.14      0.16 o
  -4   9   4        0.22        0.28      0.17 o
  -3   9   4        1.55        1.71      0.17 o
  -2   9   4        0.34        0.03      0.19 o
  -1   9   4        0.02       -0.26      0.26 o
   0   9   4      121.56      113.29      2.07 o
   1   9   4       35.93       27.84      0.90 o
   2   9   4       13.94       11.30      0.76 o
   3   9   4        7.95        6.82      0.80 o
   4   9   4        7.92       12.03      1.13 o
   5   9   4        8.20       12.41      1.63 o
  -9  10   4        2.34        2.44      1.17 o
  -8  10   4       28.29       32.07      0.85 o
  -7  10   4        1.20        1.84      0.36 o
  -6  10   4        0.37        0.54      0.19 o
  -5  10   4        0.33        0.38      0.19 o
  -4  10   4        2.49        1.83      0.29 o
  -3  10   4        1.63        2.36      0.28 o
  -2  10   4        1.54        1.51      0.30 o
  -1  10   4        3.53        3.17      0.32 o
   0  10   4        4.82        3.95      0.37 o
   1  10   4        2.65        3.06      0.41 o
   2  10   4        1.89        2.78      0.60 o
   3  10   4       13.15       12.07      1.08 o
   4  10   4        0.18        0.68      0.54 o
   5  10   4        1.37        2.71      1.17 o
  -8  11   4       10.59       10.74      0.60 o
  -7  11   4        0.02       -0.23      0.23 o
  -6  11   4        8.96        8.38      0.77 o
  -5  11   4       20.81       25.59      0.93 o
  -4  11   4       10.86       10.46      0.61 o
  -3  11   4        7.30        6.05      0.60 o
  -2  11   4        5.12        5.68      0.91 o
  -1  11   4        3.07        2.97      0.61 o
   0  11   4        0.53        0.78      0.28 o
   1  11   4       10.26        8.68      0.61 o
   2  11   4        0.41       -0.04      0.38 o
   3  11   4        0.09        0.26      0.43 o
   4  11   4        0.80        1.53      1.08 o
  -8  12   4        0.30        0.09      0.99 o
  -7  12   4        0.08       -0.32      0.32 o
  -6  12   4        0.00        0.26      0.62 o
  -5  12   4        6.21        7.44      0.77 o
  -4  12   4       11.35       11.53      0.83 o
  -3  12   4        0.87        0.95      0.48 o
  -2  12   4        3.45        4.51      0.49 o
  -1  12   4        1.74        2.61      0.51 o
   0  12   4       16.16       17.53      0.93 o
   1  12   4        1.84        2.32      0.50 o
   2  12   4        1.63        3.93      0.63 o
   3  12   4       12.85       14.44      1.21 o
  -7  13   4        0.02       -0.90      0.90 o
  -6  13   4        1.14        0.55      0.50 o
  -5  13   4        1.71        1.10      0.50 o
  -4  13   4        0.69        1.58      0.54 o
  -3  13   4        4.80        4.62      0.70 o
  -2  13   4        9.06        9.70      0.99 o
  -1  13   4        0.72        1.27      0.45 o
   0  13   4        4.92        6.00      0.78 o
   1  13   4        0.01       -0.09      0.72 o
  -5  14   4        0.06        0.54      0.72 o
  -4  14   4        0.18       -0.05      0.81 o
  -3  14   4        0.11        1.66      0.60 o
  -2  14   4        0.19        1.08      0.58 o
  -1  14   4        1.28        2.43      0.95 o
   0  14   4        0.33       -0.27      0.72 o
  -3  15   4        8.52       11.21      1.54 o
  -2  15   4        0.03        0.81      0.90 o
   0 -15   5        2.44        1.99      1.27 o
   1 -15   5        0.11        1.17      1.08 o
  -2 -14   5        0.25        0.63      1.08 o
  -1 -14   5        2.53        2.20      0.73 o
   0 -14   5        4.89        3.85      0.83 o
   1 -14   5        0.23        0.41      0.58 o
   2 -14   5        5.96        6.70      0.89 o
   3 -14   5        3.45        2.62      0.90 o
   4 -14   5        0.08       -0.45      0.72 o
   5 -14   5        2.32        1.63      0.56 o
   6 -14   5        1.09        0.53      0.77 o
   7 -14   5        0.03       -0.27      0.90 o
  -3 -13   5        4.00        6.19      0.96 o
  -2 -13   5        0.11        0.35      0.60 o
  -1 -13   5        2.20        2.09      0.68 o
   0 -13   5        1.89        2.58      0.73 o
   1 -13   5        3.49        3.52      0.73 o
   2 -13   5        9.55        8.36      0.99 o
   3 -13   5        1.27        2.02      0.50 o
   4 -13   5        5.52        5.13      0.59 o
   5 -13   5        1.77        2.21      0.44 o
   6 -13   5        0.70        0.73      0.50 o
   7 -13   5        1.42        1.12      0.52 o
  -4 -12   5       12.84       14.54      1.25 o
  -3 -12   5        0.04        0.47      0.63 o
  -2 -12   5       10.06        8.58      0.93 o
  -1 -12   5        0.13        0.27      0.50 o
   0 -12   5       12.50       12.46      0.99 o
   1 -12   5        0.29       -0.12      0.48 o
   2 -12   5        1.01        0.37      0.36 o
   3 -12   5       26.22       25.30      0.82 o
   4 -12   5        4.82        3.27      0.45 o
   5 -12   5       13.64       13.07      0.72 o
   6 -12   5        1.65        2.11      0.45 o
   7 -12   5        0.14       -0.28      0.43 o
   8 -12   5        0.02        0.27      0.65 o
  -5 -11   5        2.70        2.31      0.73 o
  -4 -11   5        0.23        1.21      0.60 o
  -3 -11   5        4.38        2.39      0.86 o
  -2 -11   5        7.49        6.48      1.36 o
  -1 -11   5       27.91       27.73      1.37 o
   0 -11   5       33.00       33.20      1.44 o
   1 -11   5        0.03       -0.20      0.26 o
   2 -11   5        2.35        1.79      0.29 o
   3 -11   5       20.79       19.23      0.71 o
   4 -11   5        0.70        0.94      0.30 o
   5 -11   5        0.00       -0.30      0.30 o
   6 -11   5        3.49        4.21      0.78 o
   7 -11   5        6.41        6.51      0.70 o
   8 -11   5        1.70        1.20      0.72 o
  -6 -10   5        0.05        0.66      1.27 o
  -5 -10   5        5.30        6.83      0.89 o
  -4 -10   5        0.42        0.02      0.48 o
  -3 -10   5        0.08        0.23      0.45 o
  -2 -10   5       11.59       10.81      0.89 o
  -1 -10   5        0.00        0.07      0.41 o
   0 -10   5        9.54        9.09      0.62 o
   1 -10   5       15.03       14.54      0.66 o
   2 -10   5        8.29        7.42      0.44 o
   3 -10   5       27.06       26.18      0.70 o
   4 -10   5       13.51       14.51      0.67 o
   5 -10   5        0.06        0.09      0.32 o
   6 -10   5        9.72       12.73      0.68 o
   7 -10   5        3.82        5.07      0.52 o
   8 -10   5        1.48        1.72      0.95 o
  -6  -9   5        1.04        1.65      1.22 o
  -5  -9   5        0.81        0.81      0.51 o
  -4  -9   5        1.87        2.78      0.58 o
  -3  -9   5        6.91        5.11      0.68 o
  -2  -9   5        0.68        0.22      0.72 o
  -1  -9   5        0.64        0.18      0.38 o
   0  -9   5        0.04       -0.19      0.22 o
   1  -9   5        2.65        1.95      0.32 o
   2  -9   5        5.27        5.63      0.46 o
   3  -9   5        8.45        8.07      0.40 o
   4  -9   5        3.23        2.50      0.31 o
   5  -9   5        0.98        0.78      0.28 o
   6  -9   5        3.58        4.36      0.46 o
   7  -9   5        1.22        1.42      0.44 o
   8  -9   5        1.17        1.60      0.54 o
   9  -9   5        0.95        1.10      0.56 o
  -7  -8   5        2.04        1.63      0.90 o
  -6  -8   5       25.24       26.57      1.67 o
  -5  -8   5        0.08        0.54      0.45 o
  -4  -8   5        0.02       -0.31      0.31 o
  -3  -8   5        0.04       -0.13      0.30 o
  -2  -8   5        7.75        8.61      0.48 o
  -1  -8   5       13.49       13.46      0.46 o
   0  -8   5       10.83        9.45      0.39 o
   1  -8   5        0.73        0.60      0.25 o
   2  -8   5        9.80        9.52      0.56 o
   3  -8   5       30.02       31.55      0.87 o
   4  -8   5        2.93        2.98      0.31 o
   5  -8   5        3.02        3.63      0.36 o
   6  -8   5        0.35        0.54      0.30 o
   7  -8   5        3.63        3.83      0.89 o
   8  -8   5        4.15        5.45      0.53 o
   9  -8   5        2.05        2.76      0.62 o
  -8  -7   5        0.17       -0.63      0.63 o
  -7  -7   5        3.18        4.25      0.99 o
  -6  -7   5        1.31        0.79      0.38 o
  -5  -7   5       16.62       17.79      0.77 o
  -4  -7   5        0.08       -0.08      0.27 o
  -3  -7   5        5.77        4.30      0.39 o
  -2  -7   5       30.07       28.05      1.04 o
  -1  -7   5        1.27        1.14      0.20 o
   0  -7   5        0.05        0.28      0.16 o
   1  -7   5      222.66      234.24      3.23 o
   2  -7   5        1.35        1.34      0.18 o
   3  -7   5        0.13       -0.30      0.30 o
   4  -7   5       37.61       39.03      0.84 o
   5  -7   5       51.23       52.08      1.02 o
   6  -7   5       17.08       13.31      0.65 o
   7  -7   5        9.73        9.75      0.60 o
   8  -7   5        0.07        0.17      0.43 o
   9  -7   5        0.70        0.50      0.57 o
  -8  -6   5        1.70        1.71      0.63 o
  -7  -6   5        0.83        1.12      0.45 o
  -6  -6   5       36.94       38.10      1.09 o
  -5  -6   5        1.93        2.36      0.47 o
  -4  -6   5       38.02       38.27      1.00 o
  -3  -6   5      116.76      122.65      2.36 o
  -2  -6   5       36.42       38.91      0.69 o
  -1  -6   5        3.11        3.30      0.23 o
   0  -6   5        4.01        4.48      0.25 o
   1  -6   5       46.85       50.59      0.80 o
   2  -6   5       19.50       17.68      0.41 o
   3  -6   5       15.53       17.81      0.42 o
   4  -6   5      359.69      371.60      4.53 o
   5  -6   5      133.45      132.03      1.96 o
   6  -6   5        1.89        2.52      0.34 o
   7  -6   5        5.72        5.24      0.60 o
   8  -6   5        1.47        0.78      0.41 o
   9  -6   5        0.15        0.15      0.47 o
  10  -6   5        2.44        4.16      1.27 o
  -9  -5   5        0.23        1.36      0.99 o
  -8  -5   5        3.88        4.00      0.78 o
  -7  -5   5        0.22        0.30      0.38 o
  -6  -5   5       14.94       13.76      0.68 o
  -5  -5   5       39.26       38.80      1.00 o
  -4  -5   5      129.09      125.07      2.15 o
  -3  -5   5        1.97        1.90      0.19 o
  -2  -5   5       50.69       57.00      0.80 o
  -1  -5   5       19.54       17.98      0.39 o
   0  -5   5      107.75      118.39      1.57 o
   1  -5   5       36.21       38.20      0.61 o
   2  -5   5       42.75       40.95      0.64 o
   3  -5   5        7.18        8.34      0.49 o
   4  -5   5      134.88      126.44      1.78 o
   5  -5   5      129.53      122.29      2.01 o
   6  -5   5       61.54       59.44      1.23 o
   7  -5   5        5.93        7.05      0.85 o
   8  -5   5        0.70       -0.24      0.33 o
   9  -5   5        7.14        7.96      0.63 o
  10  -5   5        5.86        5.84      1.02 o
 -10  -4   5        0.37       -0.27      0.90 o
  -9  -4   5        0.15        0.18      0.63 o
  -8  -4   5        4.29        3.87      0.52 o
  -7  -4   5        0.38        0.37      0.35 o
  -6  -4   5       16.86       18.09      0.68 o
  -5  -4   5        0.40        0.32      0.27 o
  -4  -4   5        5.35        5.62      0.31 o
  -3  -4   5       74.01       75.26      1.04 o
  -2  -4   5      653.52      674.76      7.03 o
  -1  -4   5      117.68      111.11      1.56 o
   0  -4   5       14.16       14.05      0.32 o
   1  -4   5      343.74      398.83      3.99 o
   2  -4   5      353.12      368.88      4.62 o
   3  -4   5       51.27       57.69      0.92 o
   4  -4   5        5.78        5.99      0.48 o
   5  -4   5        8.01        6.92      0.41 o
   6  -4   5       40.66       40.92      0.89 o
   7  -4   5        3.79        5.11      0.43 o
   8  -4   5       22.58       25.15      0.99 o
   9  -4   5        1.94        1.32      0.52 o
  10  -4   5        0.07        0.54      0.99 o
 -10  -3   5        4.47        4.24      0.83 o
  -9  -3   5        0.04        0.09      0.48 o
  -8  -3   5       21.07       23.21      0.93 o
  -7  -3   5        0.05        0.25      0.29 o
  -6  -3   5        8.23        9.21      0.58 o
  -5  -3   5        7.68        8.44      0.38 o
  -4  -3   5       59.84       56.59      0.91 o
  -3  -3   5        2.37        2.99      0.34 o
  -2  -3   5     1785.06     1840.58     17.47 o
  -1  -3   5      600.58      592.71      6.35 o
   0  -3   5      121.80      139.08      1.79 o
   1  -3   5        3.83        7.09      0.20 o
   2  -3   5       14.29       16.96      0.38 o
   3  -3   5        2.85        2.52      0.18 o
   4  -3   5       51.48       53.57      0.79 o
   5  -3   5        5.07        6.55      0.36 o
   6  -3   5        0.05       -0.15      0.21 o
   7  -3   5        3.30        3.22      0.38 o
   8  -3   5        1.71        2.06      0.45 o
   9  -3   5        2.00        3.80      1.02 o
  10  -3   5        0.29       -0.81      0.90 o
 -10  -2   5        1.38        0.68      0.59 o
  -9  -2   5        4.30        4.93      0.70 o
  -8  -2   5        0.06        0.11      0.48 o
  -7  -2   5        0.01        0.23      0.26 o
  -6  -2   5        1.21        1.53      0.22 o
  -5  -2   5        0.08        0.02      0.15 o
  -4  -2   5       40.51       44.27      0.84 o
  -3  -2   5       71.11       66.64      0.87 o
  -2  -2   5      124.41      134.49      1.45 o
  -1  -2   5      737.46      748.04      7.70 o
   0  -2   5       80.78       93.82      1.07 o
   1  -2   5        3.35        3.79      0.17 o
   2  -2   5      905.77     1003.24      9.66 o
   3  -2   5       18.13       22.69      0.48 o
   4  -2   5      126.82      123.48      1.60 o
   5  -2   5       11.24       13.32      0.47 o
   6  -2   5       85.52       81.31      1.39 o
   7  -2   5        1.64        2.35      0.52 o
   8  -2   5        0.22        0.52      0.38 o
   9  -2   5        0.27        0.16      0.54 o
  10  -2   5        0.35        0.18      0.90 o
 -10  -1   5        0.26       -0.33      0.50 o
  -9  -1   5        0.69        1.56      0.54 o
  -8  -1   5       29.50       27.79      1.25 o
  -7  -1   5        4.99        4.61      0.37 o
  -6  -1   5        2.90        2.27      0.21 o
  -5  -1   5       34.19       29.61      0.50 o
  -4  -1   5       21.93       19.57      0.40 o
  -3  -1   5       11.99       11.53      0.27 o
  -2  -1   5       62.07       63.50      0.80 o
  -1  -1   5      175.81      176.39      1.70 o
   0  -1   5      613.24      580.29      5.61 o
   1  -1   5      154.86      196.97      2.06 o
   2  -1   5      250.41      271.36      2.80 o
   3  -1   5        5.84        5.89      0.27 o
   4  -1   5       14.68       16.89      0.41 o
   5  -1   5       12.35       11.60      0.44 o
   6  -1   5        7.86        6.98      0.40 o
   7  -1   5        0.22       -0.11      0.23 o
   8  -1   5        0.01        0.23      0.37 o
   9  -1   5        4.86        6.48      0.99 o
 -10   0   5        0.19        0.66      0.86 o
  -9   0   5        4.16        4.45      0.63 o
  -8   0   5       17.51       14.27      0.86 o
  -7   0   5        7.70        8.56      0.42 o
  -6   0   5       11.36       12.73      0.45 o
  -5   0   5        0.06        0.20      0.09 o
  -4   0   5      114.44      115.62      1.42 o
  -3   0   5       18.58       19.18      0.51 o
  -2   0   5       39.91       50.97      0.65 o
  -1   0   5       69.54       54.26      0.65 o
   0   0   5      161.58      169.29      1.76 o
   1   0   5      108.78      129.61      1.65 o
   2   0   5        3.63        3.52      0.25 o
   3   0   5       60.62       58.44      0.87 o
   4   0   5       78.48       78.83      1.25 o
   5   0   5       19.31       14.67      0.49 o
   6   0   5        4.27        3.36      0.32 o
   7   0   5        4.84        4.65      0.38 o
   8   0   5        0.49        0.83      0.51 o
   9   0   5        3.33        3.43      1.08 o
 -10   1   5        1.62        1.45      0.54 o
  -9   1   5        3.01        2.30      0.77 o
  -8   1   5       20.63       19.33      0.82 o
  -7   1   5        0.33        0.12      0.22 o
  -6   1   5       31.96       26.93      0.58 o
  -5   1   5        0.20        0.01      0.10 o
  -4   1   5      208.81      201.59      2.55 o
  -3   1   5        0.30        0.39      0.08 o
  -2   1   5       47.14       44.72      0.68 o
  -1   1   5       10.40       12.64      0.26 o
   0   1   5      202.62      217.94      2.09 o
   1   1   5        6.44        6.34      0.19 o
   2   1   5        9.46       12.80      0.33 o
   3   1   5       24.74       20.24      0.50 o
   4   1   5        0.17       -0.14      0.14 o
   5   1   5        9.17        7.34      0.36 o
   6   1   5       46.24       44.70      0.96 o
   7   1   5        0.38        0.55      0.38 o
   8   1   5        0.01       -0.02      0.54 o
 -10   2   5        2.38        2.23      0.68 o
  -9   2   5        0.07       -0.03      0.42 o
  -8   2   5        0.80        0.94      0.23 o
  -7   2   5        0.03        0.18      0.16 o
  -6   2   5       14.89       12.98      0.37 o
  -5   2   5       57.58       57.91      0.86 o
  -4   2   5      320.65      328.89      5.31 o
  -3   2   5        0.73        0.12      0.10 o
  -2   2   5       21.23       19.89      0.32 o
  -1   2   5      210.03      255.20      2.72 o
   0   2   5      172.60      198.15      1.92 o
   1   2   5      128.63      141.69      1.55 o
   2   2   5       15.24       20.62      0.41 o
   3   2   5      201.32      185.91      2.39 o
   4   2   5       10.00       10.41      0.39 o
   5   2   5       22.88       19.29      0.57 o
   6   2   5        2.25        2.86      0.46 o
   7   2   5        3.95        3.52      0.86 o
   8   2   5        4.38        4.54      0.86 o
 -10   3   5       15.82       15.63      1.11 o
  -9   3   5        4.35        4.35      0.47 o
  -8   3   5        2.16        1.84      0.24 o
  -7   3   5        0.76        0.58      0.16 o
  -6   3   5        4.86        4.16      0.19 o
  -5   3   5        7.76        8.16      0.31 o
  -4   3   5       60.36       58.23      0.98 o
  -3   3   5       76.97       81.39      1.41 o
  -2   3   5       71.91       64.13      0.75 o
  -1   3   5       14.45       13.74      0.29 o
   0   3   5      246.80      315.86      3.18 o
   1   3   5       59.65       59.59      1.17 o
   2   3   5      126.40      131.21      1.64 o
   3   3   5       65.16       65.29      1.09 o
   4   3   5       78.93       67.98      1.13 o
   5   3   5        2.45        2.07      0.41 o
   6   3   5        1.09        0.36      0.63 o
   7   3   5       20.75       28.34      1.53 o
   8   3   5        0.77        0.95      0.99 o
 -10   4   5        0.18       -0.30      0.34 o
  -9   4   5        2.02        2.87      0.32 o
  -8   4   5        0.56        0.96      0.20 o
  -7   4   5        5.67        4.91      0.22 o
  -6   4   5        0.44        0.47      0.27 o
  -5   4   5       17.87       18.53      1.45 o
  -4   4   5      142.70      134.33      3.35 o
  -3   4   5       31.69       31.93      0.68 o
  -2   4   5       12.64       12.43      0.27 o
  -1   4   5       27.08       31.19      0.54 o
   0   4   5       60.30       58.06      1.18 o
   1   4   5       25.47       28.69      0.53 o
   2   4   5        0.88        1.12      0.16 o
   3   4   5      326.62      317.13      3.90 o
   4   4   5       59.92       55.37      1.17 o
   5   4   5       37.56       36.47      1.53 o
   6   4   5       12.38       13.53      1.90 o
   7   4   5       10.90       12.83      1.12 o
   8   4   5        0.55        2.35      1.08 o
 -10   5   5        0.93        0.47      0.42 o
  -9   5   5        0.03       -0.05      0.27 o
  -8   5   5        2.67        2.58      0.19 o
  -7   5   5        3.49        3.48      0.25 o
  -6   5   5       59.16       57.30      2.89 o
  -5   5   5      160.78      142.72      5.06 o
  -4   5   5      139.93      134.71      2.15 o
  -3   5   5      268.51      249.87      2.91 o
  -2   5   5        5.75        4.22      0.19 o
  -1   5   5       17.28       17.52      0.37 o
   0   5   5        0.87        2.29      0.21 o
   1   5   5      165.93      170.15      2.03 o
   2   5   5      405.37      384.97      5.67 o
   3   5   5       32.79       29.37      0.94 o
   4   5   5       11.43       11.30      1.22 o
   5   5   5       27.50       24.39      1.31 o
   6   5   5        3.71        3.10      0.70 o
   7   5   5        3.27        3.38      0.81 o
 -10   6   5        1.11        0.85      0.46 o
  -9   6   5        1.06        1.03      0.23 o
  -8   6   5        1.48        1.15      0.21 o
  -7   6   5        1.46        2.44      0.90 o
  -6   6   5       67.36       54.77      2.80 o
  -5   6   5       13.55       14.64      1.36 o
  -4   6   5        0.24        0.26      0.10 o
  -3   6   5        8.83        9.30      0.29 o
  -2   6   5        0.23        0.02      0.12 o
  -1   6   5       78.36       76.95      0.97 o
   0   6   5       32.78       38.59      0.76 o
   1   6   5       48.95       36.54      0.94 o
   2   6   5       48.17       47.27      1.14 o
   3   6   5        7.30        8.75      0.54 o
   4   6   5        0.81        0.86      0.48 o
   5   6   5        2.75        2.21      0.60 o
   6   6   5        0.39        0.50      0.54 o
   7   6   5        5.51        8.13      1.54 o
 -10   7   5        0.83        0.72      1.08 o
  -9   7   5        0.36        0.53      0.25 o
  -8   7   5        2.06        1.40      0.21 o
  -7   7   5        5.09        6.33      1.27 o
  -6   7   5        0.15       -0.45      0.63 o
  -5   7   5        9.35        7.64      0.29 o
  -4   7   5      164.41      152.54      2.08 o
  -3   7   5       84.16       85.43      1.31 o
  -2   7   5        3.57        4.93      0.32 o
  -1   7   5       11.66        6.01      0.26 o
   0   7   5       46.42       42.30      0.89 o
   1   7   5       57.05       46.32      1.12 o
   2   7   5       67.30       62.64      1.40 o
   3   7   5       21.47       19.55      1.36 o
   4   7   5        4.82        4.10      0.77 o
   5   7   5       13.42       15.96      1.15 o
   6   7   5       10.51       12.86      1.54 o
  -9   8   5        0.08        0.34      0.25 o
  -8   8   5        5.03        4.70      0.36 o
  -7   8   5        0.67        0.59      0.31 o
  -6   8   5       17.29       18.86      0.41 o
  -5   8   5        1.02        1.01      0.15 o
  -4   8   5        3.80        3.28      0.23 o
  -3   8   5        3.65        2.10      0.35 o
  -2   8   5      174.16      151.32      1.84 o
  -1   8   5        0.70       -0.07      0.18 o
   0   8   5       10.73        8.32      0.48 o
   1   8   5       75.06       68.90      1.48 o
   2   8   5        0.39        0.27      0.30 o
   3   8   5        1.25        1.40      0.77 o
   4   8   5       13.50       16.47      1.58 o
   5   8   5        2.14        1.38      0.67 o
  -9   9   5       10.73       13.65      1.99 o
  -8   9   5        2.13        2.56      0.48 o
  -7   9   5        1.89        1.93      0.18 o
  -6   9   5        0.17        0.16      0.16 o
  -5   9   5        0.49        0.40      0.18 o
  -4   9   5        0.04        0.08      0.31 o
  -3   9   5        0.58        0.37      0.20 o
  -2   9   5        7.76        6.73      0.43 o
  -1   9   5       12.80       13.47      0.56 o
   0   9   5        0.89        0.63      0.28 o
   1   9   5        8.03        8.60      0.54 o
   2   9   5        0.92        0.81      0.62 o
   3   9   5       15.77       16.07      1.09 o
   4   9   5        1.68        2.19      0.81 o
   5   9   5        2.83        2.83      0.73 o
  -9  10   5        2.75        3.80      1.45 o
  -8  10   5        7.17        7.19      0.65 o
  -7  10   5        0.89        0.24      0.18 o
  -6  10   5        2.66        2.45      0.25 o
  -5  10   5        3.00        3.75      0.39 o
  -4  10   5        5.61        5.85      0.45 o
  -3  10   5        0.88        0.96      0.45 o
  -2  10   5        5.58        4.73      0.48 o
  -1  10   5       13.43       13.98      0.70 o
   0  10   5        4.80        5.63      0.46 o
   1  10   5        1.23        1.04      0.37 o
   2  10   5        0.10       -0.45      0.45 o
   3  10   5        9.11        8.41      0.93 o
   4  10   5        0.73        2.30      0.64 o
  -8  11   5        1.34        1.14      1.31 o
  -7  11   5        2.03        1.25      0.30 o
  -6  11   5       31.74       36.25      1.28 o
  -5  11   5        0.44        0.68      0.50 o
  -4  11   5        0.06        0.54      0.38 o
  -3  11   5        0.17       -0.14      0.38 o
  -2  11   5        0.14        0.53      0.30 o
  -1  11   5       45.14       54.51      1.50 o
   0  11   5        6.10        7.27      0.63 o
   1  11   5        3.52        4.44      0.76 o
   2  11   5        2.91        2.90      0.64 o
   3  11   5        3.93        3.76      0.77 o
  -8  12   5        3.23        2.98      1.36 o
  -7  12   5        0.25       -0.12      0.77 o
  -6  12   5        0.27        0.14      0.38 o
  -5  12   5        1.38        0.45      0.38 o
  -4  12   5        3.01        2.82      0.54 o
  -3  12   5        7.14        5.71      0.86 o
  -2  12   5        0.02        0.27      0.45 o
  -1  12   5        1.02        1.52      0.44 o
   0  12   5        0.26       -0.06      0.43 o
   1  12   5       10.07       11.21      1.36 o
   2  12   5        9.64       11.64      0.88 o
   3  12   5        4.70        6.36      1.90 o
  -6  13   5        0.00        0.09      0.54 o
  -5  13   5        4.95        4.43      0.64 o
  -4  13   5        3.62        6.14      0.73 o
  -3  13   5       29.22       33.05      1.53 o
  -2  13   5        0.53        0.86      0.54 o
  -1  13   5        2.36        2.28      0.50 o
   0  13   5        0.01        0.00      0.63 o
   1  13   5        0.01        0.27      0.81 o
  -4  14   5       21.95       27.21      2.08 o
  -3  14   5        0.03        0.05      0.95 o
  -2  14   5        0.41        1.08      0.58 o
  -1  14   5        0.43        0.36      0.90 o
   1 -15   6        0.06       -0.81      0.90 o
  -1 -14   6        6.35        7.50      1.54 o
   0 -14   6        1.13        1.48      0.73 o
   1 -14   6        2.12        1.94      0.73 o
   2 -14   6        2.26        2.62      0.77 o
   3 -14   6        0.28       -0.72      0.72 o
   4 -14   6        0.02       -0.72      0.72 o
   5 -14   6        3.69        3.27      0.78 o
   6 -14   6        0.38       -0.45      0.90 o
  -3 -13   6        1.71        1.66      0.73 o
  -2 -13   6        2.27        1.90      0.70 o
  -1 -13   6        3.20        3.65      0.95 o
   0 -13   6        7.39        7.41      0.89 o
   1 -13   6        0.14        0.03      0.95 o
   2 -13   6        1.21        0.80      0.60 o
   3 -13   6       12.73       13.84      0.87 o
   4 -13   6        8.70        9.08      0.95 o
   5 -13   6        0.18       -0.28      0.45 o
   6 -13   6        0.31        0.41      0.50 o
   7 -13   6        0.00       -0.63      0.63 o
  -4 -12   6        1.18        0.60      0.72 o
  -3 -12   6        0.96        1.68      0.63 o
  -2 -12   6        0.12       -0.20      0.50 o
  -1 -12   6        2.06        2.00      0.60 o
   0 -12   6        4.71        5.73      1.76 o
   1 -12   6        8.57        9.53      0.93 o
   2 -12   6       23.19       25.35      1.07 o
   3 -12   6        4.62        3.60      0.47 o
   4 -12   6        6.50        5.12      0.61 o
   5 -12   6        3.20        2.92      0.48 o
   6 -12   6        1.81        1.21      0.58 o
   7 -12   6        0.06       -0.14      0.63 o
  -5 -11   6        0.00       -0.32      0.56 o
  -4 -11   6        0.21        0.51      0.63 o
  -3 -11   6        0.33        0.18      0.54 o
  -2 -11   6        3.43        4.29      0.73 o
  -1 -11   6        3.32        3.46      0.69 o
   0 -11   6        0.27        0.05      0.45 o
   1 -11   6        1.48        1.65      0.43 o
   2 -11   6        6.22        4.87      0.47 o
   3 -11   6       10.48       11.29      0.57 o
   4 -11   6        0.99        0.49      0.31 o
   5 -11   6        0.36        0.70      0.37 o
   6 -11   6        0.51        1.10      0.39 o
   7 -11   6        1.29        0.49      0.57 o
   8 -11   6        0.61        0.76      0.69 o
  -6 -10   6        0.55        0.90      0.81 o
  -5 -10   6        0.42        0.82      0.77 o
  -4 -10   6        5.58        6.28      1.31 o
  -3 -10   6        6.71        5.74      0.77 o
  -2 -10   6        6.14        5.75      0.70 o
  -1 -10   6        5.33        5.07      1.22 o
   0 -10   6        0.52       -0.09      0.38 o
   1 -10   6        2.74        2.06      0.37 o
   2 -10   6        2.70        1.72      0.37 o
   3 -10   6        4.03        3.29      0.38 o
   4 -10   6        5.94        6.25      0.45 o
   5 -10   6        0.01       -0.27      0.27 o
   6 -10   6        0.51        0.26      0.39 o
   7 -10   6        1.41        1.40      0.52 o
   8 -10   6        0.08        0.61      0.65 o
  -6  -9   6        0.35        0.01      0.54 o
  -5  -9   6        0.82        1.49      0.59 o
  -4  -9   6        0.32       -0.41      0.41 o
  -3  -9   6       18.80       19.32      1.40 o
  -2  -9   6        0.87        0.20      0.41 o
  -1  -9   6        0.60        0.62      0.43 o
   0  -9   6        4.91        3.60      0.66 o
   1  -9   6        0.01       -0.15      0.24 o
   2  -9   6        0.43        0.18      0.26 o
   3  -9   6       17.08       17.38      0.64 o
   4  -9   6        0.19        0.07      0.26 o
   5  -9   6       11.96       12.40      0.58 o
   6  -9   6        5.37        4.92      0.51 o
   7  -9   6        0.57        0.23      0.43 o
   8  -9   6        0.26       -0.17      0.46 o
   9  -9   6        1.69        2.17      1.08 o
  -7  -8   6        0.01       -0.63      0.63 o
  -6  -8   6        0.71        0.05      0.54 o
  -5  -8   6        8.50        9.87      0.89 o
  -4  -8   6        5.28        4.66      0.55 o
  -3  -8   6       22.66       22.13      0.79 o
  -2  -8   6        6.95        6.51      0.45 o
  -1  -8   6       19.27       18.50      0.69 o
   0  -8   6        9.05        8.50      0.50 o
   1  -8   6       79.92       79.58      1.58 o
   2  -8   6        6.74        8.07      0.48 o
   3  -8   6       18.28       20.07      0.81 o
   4  -8   6        6.51        6.21      0.41 o
   5  -8   6        3.62        4.59      0.84 o
   6  -8   6        3.49        3.71      0.53 o
   7  -8   6        3.49        2.63      0.53 o
   8  -8   6        2.15        1.96      0.45 o
   9  -8   6        0.19        0.29      0.60 o
  -8  -7   6        0.02       -0.63      0.63 o
  -7  -7   6        0.00       -0.63      0.63 o
  -6  -7   6        1.39        1.35      0.39 o
  -5  -7   6       27.59       30.94      0.99 o
  -4  -7   6        1.08        0.76      0.32 o
  -3  -7   6        8.59        8.56      0.51 o
  -2  -7   6       13.09       13.66      0.58 o
  -1  -7   6        0.03       -0.01      0.20 o
   0  -7   6       89.38       87.26      1.33 o
   1  -7   6        5.81        7.06      0.39 o
   2  -7   6        6.34        5.62      0.41 o
   3  -7   6        0.50        0.03      0.28 o
   4  -7   6        0.30        0.21      0.29 o
   5  -7   6       17.72       15.41      0.71 o
   6  -7   6        8.88        8.81      0.74 o
   7  -7   6        4.96        5.46      0.49 o
   8  -7   6        0.98        0.69      0.58 o
   9  -7   6        0.30        0.33      0.65 o
  -8  -6   6        0.85        0.16      0.56 o
  -7  -6   6        0.71        0.18      0.40 o
  -6  -6   6        4.91        6.09      0.51 o
  -5  -6   6        0.51        0.38      0.29 o
  -4  -6   6       55.72       52.93      1.24 o
  -3  -6   6        5.01        3.23      0.37 o
  -2  -6   6        4.42        4.05      0.27 o
  -1  -6   6        0.13        0.52      0.36 o
   0  -6   6       35.03       38.95      0.76 o
   1  -6   6       11.47       12.64      0.42 o
   2  -6   6       31.68       32.58      0.64 o
   3  -6   6      417.80      410.73      5.99 o
   4  -6   6        9.89       10.22      0.53 o
   5  -6   6        3.66        3.91      0.35 o
   6  -6   6        6.63        7.58      0.44 o
   7  -6   6        9.04        9.85      0.57 o
   8  -6   6        5.89        7.49      0.57 o
   9  -6   6        1.47        1.36      0.47 o
  -9  -5   6        0.12        0.09      0.90 o
  -8  -5   6        0.09        0.13      0.44 o
  -7  -5   6        3.30        4.01      0.53 o
  -6  -5   6        3.99        3.30      0.39 o
  -5  -5   6       73.39       72.64      1.53 o
  -4  -5   6       30.89       28.59      0.82 o
  -3  -5   6      140.87      135.65      2.28 o
  -2  -5   6       12.25       13.82      0.59 o
  -1  -5   6       12.75       13.94      0.39 o
   0  -5   6       25.81       23.99      0.55 o
   1  -5   6        5.52        4.88      0.27 o
   2  -5   6       54.46       54.23      0.86 o
   3  -5   6       10.10        8.88      0.34 o
   4  -5   6       54.03       55.16      1.24 o
   5  -5   6        5.02        3.86      0.31 o
   6  -5   6        7.21        6.03      0.44 o
   7  -5   6        0.01       -0.28      0.29 o
   8  -5   6        7.68        9.29      0.67 o
   9  -5   6        0.04        0.09      0.77 o
  -9  -4   6        0.16       -0.45      0.54 o
  -8  -4   6        0.63        0.64      0.41 o
  -7  -4   6        0.31        0.40      0.36 o
  -6  -4   6       13.47       11.50      0.55 o
  -5  -4   6       20.43       22.95      0.72 o
  -4  -4   6      111.82      104.97      1.51 o
  -3  -4   6      146.57      145.58      1.92 o
  -2  -4   6       64.86       64.25      0.91 o
  -1  -4   6        8.32        8.82      0.37 o
   0  -4   6       11.15       11.87      0.32 o
   1  -4   6        3.28        3.83      0.24 o
   2  -4   6        5.99        4.83      0.26 o
   3  -4   6      127.26      123.70      1.49 o
   4  -4   6       22.93       24.25      0.74 o
   5  -4   6        3.05        2.54      0.29 o
   6  -4   6       18.15       19.74      0.70 o
   7  -4   6       20.07       19.33      0.73 o
   8  -4   6       33.21       33.85      1.37 o
   9  -4   6        4.19        5.44      0.82 o
  10  -4   6        1.44        1.45      1.17 o
  -9  -3   6        0.11       -0.03      0.54 o
  -8  -3   6        0.53        0.90      0.51 o
  -7  -3   6        0.03        0.16      0.30 o
  -6  -3   6        0.52        0.58      0.29 o
  -5  -3   6       21.20       20.03      0.57 o
  -4  -3   6       41.71       38.51      0.72 o
  -3  -3   6        9.16       13.00      0.42 o
  -2  -3   6       67.02       63.91      0.97 o
  -1  -3   6      692.58      714.22      7.40 o
   0  -3   6      581.33      609.12      5.98 o
   1  -3   6        0.92        0.95      0.15 o
   2  -3   6      198.07      205.81      2.58 o
   3  -3   6        4.10        2.78      0.28 o
   4  -3   6        9.34        9.84      0.47 o
   5  -3   6       61.70       59.08      1.10 o
   6  -3   6        0.00        0.00      0.21 o
   7  -3   6        1.56        1.76      0.36 o
   8  -3   6        1.78        2.87      0.69 o
   9  -3   6        0.09        0.45      0.54 o
  10  -3   6        2.89        1.27      1.08 o
 -10  -2   6        1.59        0.63      0.81 o
  -9  -2   6        1.62        2.30      0.60 o
  -8  -2   6       21.57       24.81      1.21 o
  -7  -2   6        1.04        0.97      0.29 o
  -6  -2   6        8.31        8.04      0.48 o
  -5  -2   6        4.93        5.32      0.26 o
  -4  -2   6        0.62        1.21      0.15 o
  -3  -2   6        8.77       10.14      0.28 o
  -2  -2   6      377.90      424.12      4.52 o
  -1  -2   6        9.20       10.44      0.29 o
   0  -2   6      394.80      382.14      3.81 o
   1  -2   6       14.20       15.37      0.34 o
   2  -2   6       45.22       53.05      1.46 o
   3  -2   6       10.13        9.89      0.31 o
   4  -2   6        0.31        0.00      0.19 o
   5  -2   6       14.49       11.64      0.47 o
   6  -2   6        1.03        0.57      0.23 o
   7  -2   6        1.49        1.06      0.41 o
   8  -2   6        4.57        3.94      0.77 o
   9  -2   6        4.80        3.92      0.82 o
 -10  -1   6        1.62        0.63      0.81 o
  -9  -1   6        3.82        3.28      1.04 o
  -8  -1   6       21.82       22.20      1.09 o
  -7  -1   6        6.80        8.66      0.64 o
  -6  -1   6        4.64        4.90      0.26 o
  -5  -1   6       41.81       38.15      0.87 o
  -4  -1   6        8.91        7.94      0.24 o
  -3  -1   6        8.96       10.76      0.34 o
  -2  -1   6      113.65      113.66      1.36 o
  -1  -1   6      132.62      141.30      1.35 o
   0  -1   6       50.62       54.80      1.28 o
   1  -1   6       11.55        8.77      0.27 o
   2  -1   6       59.66       59.69      0.95 o
   3  -1   6      207.82      222.88      2.79 o
   4  -1   6        0.56        0.59      0.19 o
   5  -1   6        0.39        0.03      0.18 o
   6  -1   6        3.35        1.67      0.28 o
   7  -1   6        0.03       -0.33      0.33 o
   8  -1   6        8.85        9.57      0.81 o
   9  -1   6        7.76       11.84      1.63 o
 -10   0   6        2.98        3.75      1.04 o
  -9   0   6        0.82        0.23      0.68 o
  -8   0   6       36.92       37.87      1.37 o
  -7   0   6       27.69       28.93      0.80 o
  -6   0   6        3.88        1.93      0.23 o
  -5   0   6       22.77       18.27      0.38 o
  -4   0   6        0.15       -0.09      0.09 o
  -3   0   6       48.56       48.84      0.65 o
  -2   0   6       66.03       72.25      0.90 o
  -1   0   6       80.06       84.06      1.12 o
   0   0   6       96.36      111.54      1.44 o
   1   0   6        1.65        2.01      0.16 o
   2   0   6      336.84      330.84      3.63 o
   3   0   6       62.38       64.12      1.05 o
   4   0   6        6.24        5.71      0.35 o
   5   0   6        2.82        2.28      0.35 o
   6   0   6        0.85        0.56      0.40 o
   7   0   6        2.61        3.77      0.68 o
   8   0   6        3.48        5.58      0.66 o
 -10   1   6        0.19        0.09      0.72 o
  -9   1   6        0.01       -0.38      0.38 o
  -8   1   6        0.09        0.39      0.35 o
  -7   1   6       30.84       25.32      0.65 o
  -6   1   6       58.45       50.91      1.25 o
  -5   1   6        0.98        2.40      0.23 o
  -4   1   6       92.81       94.87      1.29 o
  -3   1   6        0.18        0.13      0.11 o
  -2   1   6       16.53       17.06      0.30 o
  -1   1   6      506.85      547.03      5.69 o
   0   1   6       77.37       82.57      0.87 o
   1   1   6      105.99      108.13      1.26 o
   2   1   6        2.20        1.99      0.17 o
   3   1   6       87.08       85.90      1.32 o
   4   1   6        0.90        0.17      0.29 o
   5   1   6       11.09       11.31      0.47 o
   6   1   6        1.21        0.62      0.30 o
   7   1   6        2.43        3.79      0.57 o
   8   1   6        1.43        2.38      1.04 o
 -10   2   6        1.15        0.54      0.72 o
  -9   2   6        1.56        0.54      0.38 o
  -8   2   6        0.09       -0.04      0.19 o
  -7   2   6        0.04       -0.05      0.17 o
  -6   2   6        5.76        7.31      0.29 o
  -5   2   6       59.54       52.38      0.86 o
  -4   2   6       12.22       12.78      0.28 o
  -3   2   6        0.17       -0.09      0.09 o
  -2   2   6       89.94       96.02      1.22 o
  -1   2   6        5.42        2.22      0.14 o
   0   2   6       18.17       18.66      0.37 o
   1   2   6       46.78       44.30      0.65 o
   2   2   6       15.89       14.63      0.40 o
   3   2   6      295.51      285.01      3.52 o
   4   2   6       88.09       77.74      1.87 o
   5   2   6       74.71       65.60      1.46 o
   6   2   6        3.15        3.49      0.50 o
   7   2   6       12.85       11.80      1.08 o
   8   2   6        0.67        0.15      1.36 o
 -10   3   6        2.61        2.26      0.72 o
  -9   3   6        5.35        6.81      0.50 o
  -8   3   6        0.00       -0.18      0.18 o
  -7   3   6       20.43       19.33      0.52 o
  -6   3   6       20.14       16.32      0.45 o
  -5   3   6       12.10       10.78      0.41 o
  -4   3   6      206.04      193.57      4.95 o
  -3   3   6      511.79      493.87      6.02 o
  -2   3   6       17.01       12.24      0.29 o
  -1   3   6      111.75      113.57      1.34 o
   0   3   6       64.85       72.07      1.05 o
   1   3   6        9.37        9.42      0.39 o
   2   3   6        5.93        5.91      0.27 o
   3   3   6      532.42      502.86      5.92 o
   4   3   6       45.32       44.52      1.26 o
   5   3   6       46.56       45.64      1.34 o
   6   3   6        2.27        1.58      0.64 o
   7   3   6        1.25        0.59      0.60 o
   8   3   6        0.00       -0.63      0.90 o
 -10   4   6       10.85       15.27      1.08 o
  -9   4   6        0.18       -0.08      0.24 o
  -8   4   6        1.11        0.62      0.18 o
  -7   4   6       14.55       13.90      0.34 o
  -4   4   6       43.39       43.30      1.02 o
  -3   4   6       37.70       39.38      0.83 o
  -2   4   6        1.19        1.74      0.14 o
  -1   4   6       70.14       71.81      0.95 o
   0   4   6       88.49       90.95      1.37 o
   1   4   6       64.75       61.35      1.00 o
   2   4   6       50.24       46.45      1.12 o
   3   4   6      147.62      140.12      2.48 o
   4   4   6        1.17        1.65      0.37 o
   5   4   6       10.80       11.88      2.03 o
   6   4   6        0.24        0.14      0.48 o
   7   4   6        1.61        0.76      1.45 o
 -10   5   6        0.26        0.69      0.28 o
  -9   5   6        2.73        3.22      0.24 o
  -8   5   6        0.17       -0.41      0.50 o
  -7   5   6        1.46        1.36      0.81 o
  -6   5   6        0.94       -0.27      0.63 o
  -4   5   6        2.87        2.79      0.32 o
  -3   5   6      629.96      609.60      7.36 o
  -2   5   6       21.34       21.68      0.44 o
  -1   5   6       26.24       25.09      0.48 o
   0   5   6        0.62        0.29      0.17 o
   1   5   6      226.43      216.37      3.38 o
   2   5   6       59.82       55.57      1.26 o
   3   5   6       14.24       13.00      0.69 o
   4   5   6        4.23        5.53      0.67 o
   5   5   6        5.23        5.52      0.80 o
   6   5   6        0.05        0.28      0.54 o
   7   5   6        1.71        3.17      0.82 o
  -9   6   6        1.11        0.96      0.25 o
  -8   6   6        7.13        9.76      1.54 o
  -7   6   6       22.36       19.79      1.90 o
  -6   6   6        2.29        0.00      0.63 o
  -5   6   6        8.06        7.15      0.32 o
  -4   6   6        0.39        0.74      0.15 o
  -3   6   6      175.42      171.89      2.35 o
  -2   6   6        9.82        9.25      0.30 o
  -1   6   6        2.95        3.45      0.23 o
   0   6   6       71.92       60.46      1.08 o
   1   6   6      108.37       94.35      1.80 o
   2   6   6        0.04       -0.20      0.27 o
   3   6   6       41.38       38.82      1.56 o
   4   6   6        1.86        2.38      0.58 o
   5   6   6        0.10        0.63      0.51 o
   6   6   6        0.20        0.30      0.60 o
  -9   7   6        1.85        2.24      0.25 o
  -8   7   6        4.30        5.15      1.27 o
  -7   7   6        2.26        1.90      0.90 o
  -6   7   6        2.96        2.08      0.99 o
  -5   7   6        2.46        2.28      0.17 o
  -4   7   6       21.66       21.34      0.52 o
  -3   7   6        4.47        5.89      0.31 o
  -2   7   6        1.07        1.26      0.20 o
  -1   7   6       15.54       17.38      0.45 o
   0   7   6      114.46      100.72      1.62 o
   1   7   6       53.00       40.13      1.04 o
   2   7   6       18.98       16.76      0.72 o
   3   7   6        3.61        4.16      0.64 o
   4   7   6        7.18        8.37      0.89 o
   5   7   6        7.64        8.68      0.96 o
   6   7   6       11.27       16.38      1.36 o
  -9   8   6        8.11       12.47      1.90 o
  -8   8   6        1.80        0.27      1.08 o
  -7   8   6        2.78        4.43      1.17 o
  -6   8   6        1.30        0.97      0.14 o
  -5   8   6        0.04        0.01      0.14 o
  -4   8   6        0.68        0.54      0.17 o
  -3   8   6        2.21        1.00      0.21 o
  -2   8   6        4.06        2.76      0.27 o
  -1   8   6       20.56       18.81      0.72 o
   0   8   6        5.10        6.07      0.44 o
   1   8   6        5.69        4.55      0.43 o
   2   8   6        0.17        0.80      0.37 o
   3   8   6        0.52        1.22      0.58 o
   4   8   6        0.09        0.00      0.51 o
   5   8   6       12.08       13.39      1.15 o
  -8   9   6        0.40        0.03      0.63 o
  -7   9   6        0.80        0.72      0.19 o
  -6   9   6        2.06        3.04      0.23 o
  -5   9   6       48.31       53.10      1.38 o
  -4   9   6        3.57        3.89      0.30 o
  -3   9   6       17.83       16.00      1.13 o
  -2   9   6        3.63        4.19      0.38 o
  -1   9   6        0.00        0.03      0.26 o
   0   9   6       13.45       11.58      0.58 o
   1   9   6        6.11        5.06      0.48 o
   2   9   6        0.67       -0.03      0.45 o
   3   9   6        3.24        3.05      0.64 o
   4   9   6       18.66       15.40      1.18 o
  -8  10   6        8.82        7.95      0.63 o
  -7  10   6        3.60        3.12      0.24 o
  -6  10   6        8.48       11.59      0.65 o
  -5  10   6       42.40       46.00      1.51 o
  -4  10   6        0.71        0.12      0.35 o
  -3  10   6        2.43        2.37      0.68 o
  -2  10   6        0.44        0.71      0.36 o
  -1  10   6        0.00        0.02      0.34 o
   0  10   6        4.46        4.94      0.59 o
   1  10   6       17.96       23.37      1.63 o
   2  10   6        0.00       -0.08      0.59 o
   3  10   6        0.59        0.14      0.51 o
   4  10   6        0.05        1.27      0.81 o
  -7  11   6        0.16        0.54      0.24 o
  -6  11   6        2.42        2.51      0.45 o
  -5  11   6        9.60        9.21      0.67 o
  -4  11   6        6.48        7.57      0.70 o
  -3  11   6        0.07       -0.32      0.38 o
  -2  11   6       18.69       19.10      1.36 o
  -1  11   6        2.01        1.61      0.41 o
   0  11   6       23.88       24.66      1.07 o
   1  11   6        0.94       -0.18      0.63 o
   2  11   6       12.93       15.68      1.15 o
   3  11   6        1.06       -0.81      0.81 o
  -6  12   6        0.22        1.04      0.63 o
  -5  12   6        0.56        0.86      0.50 o
  -4  12   6       11.16       11.62      0.86 o
  -3  12   6        0.79        0.63      0.51 o
  -2  12   6        7.59        7.37      0.82 o
  -1  12   6        5.99        7.01      0.71 o
   0  12   6        0.38       -0.51      0.77 o
   1  12   6        0.77        1.45      0.81 o
  -5  13   6        0.00        0.27      0.72 o
  -4  13   6        7.17        6.92      0.77 o
  -3  13   6        5.27        6.84      1.13 o
  -2  13   6        1.50        1.79      1.04 o
  -1  13   6        3.10        2.42      0.95 o
   0  13   6        0.98        1.08      0.81 o
  -3  14   6        1.17        0.27      0.90 o
  -2  14   6        0.77        0.84      0.63 o
  -1  14   6        0.03        0.99      0.99 o
  -1 -14   7        0.43        0.54      1.08 o
   0 -14   7        0.98        0.18      0.99 o
   1 -14   7        0.34        0.67      0.67 o
   2 -14   7        0.08        0.59      0.58 o
   3 -14   7        2.21        2.08      0.99 o
   4 -14   7        0.09        0.72      0.90 o
   5 -14   7        0.04       -0.81      0.90 o
   6 -14   7        2.02        1.45      1.08 o
  -2 -13   7        0.61        0.92      0.65 o
  -1 -13   7       28.97       32.20      2.62 o
   0 -13   7        0.05       -0.51      0.51 o
   1 -13   7        0.56       -0.23      0.58 o
   2 -13   7        0.51        0.95      0.86 o
   3 -13   7        3.00        3.39      0.61 o
   4 -13   7        0.01       -0.23      0.54 o
   5 -13   7        1.41        0.66      0.63 o
   6 -13   7        0.87        1.36      1.08 o
  -4 -12   7        0.38       -0.45      0.81 o
  -3 -12   7        0.03       -0.67      1.08 o
  -2 -12   7        1.95        1.53      0.67 o
  -1 -12   7        2.08        2.40      0.69 o
   0 -12   7        1.29        1.54      0.60 o
   1 -12   7        9.25        8.91      0.70 o
   2 -12   7        0.35        0.70      0.43 o
   3 -12   7        0.09       -0.13      0.43 o
   4 -12   7        0.58        0.71      0.46 o
   5 -12   7        4.58        4.01      0.77 o
   6 -12   7        1.51        1.33      0.65 o
   7 -12   7        0.04       -0.45      0.99 o
  -5 -11   7        0.98        0.99      0.90 o
  -4 -11   7        0.01        0.23      0.52 o
  -3 -11   7        0.00        0.33      0.54 o
  -2 -11   7        0.00        0.63      0.54 o
  -1 -11   7        3.82        3.93      0.70 o
   0 -11   7        0.78        0.45      0.51 o
   1 -11   7        5.12        4.88      0.73 o
   2 -11   7        0.04        0.10      0.39 o
   3 -11   7        2.11        2.02      0.49 o
   4 -11   7        0.02       -0.27      0.34 o
   5 -11   7        0.00       -0.41      0.41 o
   6 -11   7        0.02        0.32      0.56 o
   7 -11   7        0.09       -0.66      0.95 o
  -6 -10   7        2.25        3.71      1.08 o
  -5 -10   7        0.01       -0.63      0.63 o
  -4 -10   7        0.05       -0.48      0.48 o
  -3 -10   7        0.12       -0.59      0.59 o
  -2 -10   7        1.24        2.25      0.60 o
  -1 -10   7        0.10        0.28      0.43 o
   0 -10   7        3.84        3.60      0.64 o
   1 -10   7        0.27       -0.12      0.41 o
   2 -10   7       14.49       16.12      1.05 o
   3 -10   7        2.32        3.02      0.39 o
   4 -10   7        1.43        2.12      0.38 o
   5 -10   7        0.00       -0.30      0.30 o
   6 -10   7        4.53        4.67      0.66 o
   7 -10   7        0.63        0.85      0.51 o
   8 -10   7        0.87        1.08      1.17 o
  -6  -9   7        0.64        0.26      0.54 o
  -5  -9   7        3.82        3.93      0.77 o
  -4  -9   7       25.13       27.47      1.37 o
  -3  -9   7        2.86        2.58      0.60 o
  -2  -9   7        0.68        0.53      0.48 o
  -1  -9   7        5.17        5.08      0.86 o
   0  -9   7       10.86       10.39      0.80 o
   1  -9   7       12.91       11.19      0.69 o
   2  -9   7        0.10       -0.27      0.27 o
   3  -9   7        1.26        1.28      0.38 o
   4  -9   7        4.77        5.04      0.44 o
   5  -9   7        0.34       -0.22      0.28 o
   6  -9   7        1.38        1.68      0.52 o
   7  -9   7        0.02       -0.43      0.43 o
   8  -9   7        1.72        2.07      0.67 o
  -7  -8   7        0.08        0.54      0.81 o
  -6  -8   7        2.91        4.20      0.70 o
  -5  -8   7       11.62       14.15      1.02 o
  -4  -8   7        0.36        0.42      0.42 o
  -3  -8   7        0.33        0.30      0.29 o
  -2  -8   7       19.97       20.88      0.77 o
  -1  -8   7        0.54        0.24      0.31 o
   0  -8   7        4.61        4.47      0.60 o
   1  -8   7        1.35        1.62      0.37 o
   2  -8   7        2.76        2.34      0.37 o
   3  -8   7       25.53       28.27      0.91 o
   4  -8   7      155.61      155.38      2.47 o
   5  -8   7        8.05        8.21      0.58 o
   6  -8   7        0.31       -0.33      0.33 o
   7  -8   7        4.51        5.17      0.67 o
   8  -8   7        0.02        0.21      0.54 o
  -8  -7   7        0.07        0.72      0.81 o
  -7  -7   7        1.83        1.99      0.81 o
  -6  -7   7        0.31        0.31      0.34 o
  -5  -7   7        2.95        2.60      0.43 o
  -4  -7   7       15.11       15.71      1.08 o
  -3  -7   7       61.43       63.92      2.00 o
  -2  -7   7       24.85       26.90      0.90 o
  -1  -7   7        2.49        1.69      0.29 o
   0  -7   7        5.45        5.61      0.33 o
   1  -7   7       33.44       35.80      0.77 o
   2  -7   7       28.36       28.74      0.87 o
   3  -7   7       18.55       18.87      0.73 o
   4  -7   7      133.09      131.30      2.39 o
   5  -7   7        0.05        0.09      0.32 o
   6  -7   7       14.71       15.87      0.87 o
   7  -7   7        0.07        0.59      0.43 o
   8  -7   7        5.37        4.85      0.85 o
   9  -7   7        0.78       -0.09      0.90 o
  -8  -6   7        2.09        1.84      1.36 o
  -7  -6   7        0.01        0.15      0.42 o
  -6  -6   7        2.73        2.33      0.38 o
  -5  -6   7        4.05        3.90      0.43 o
  -4  -6   7        0.74        0.62      0.34 o
  -3  -6   7        3.75        2.36      0.38 o
  -2  -6   7       62.83       66.29      1.38 o
  -1  -6   7        1.98        1.64      0.26 o
   0  -6   7       63.04       70.70      1.15 o
   1  -6   7        7.82        7.29      0.34 o
   2  -6   7       84.60       88.17      1.53 o
   3  -6   7       32.45       30.38      0.88 o
   4  -6   7       14.61       14.79      0.78 o
   5  -6   7        1.60        2.62      0.40 o
   6  -6   7       11.57       11.90      0.55 o
   7  -6   7        1.81        2.20      0.47 o
   8  -6   7       13.15       16.51      1.22 o
   9  -6   7       12.48       16.36      2.08 o
  -9  -5   7        5.73        6.61      0.89 o
  -8  -5   7        0.38        0.01      0.40 o
  -7  -5   7        3.72        5.25      0.55 o
  -6  -5   7        4.93        5.99      0.54 o
  -5  -5   7        0.39        0.60      0.28 o
  -4  -5   7       25.02       28.22      0.84 o
  -3  -5   7      144.00      139.31      2.36 o
  -2  -5   7      139.33      128.47      1.77 o
  -1  -5   7        0.00        0.12      0.13 o
   0  -5   7      155.52      160.96      2.12 o
   1  -5   7       57.29       59.97      1.00 o
   2  -5   7        4.01        5.01      0.31 o
   3  -5   7       21.43       21.50      0.85 o
   4  -5   7       31.72       32.92      0.95 o
   5  -5   7        8.35        6.25      0.41 o
   6  -5   7        0.51        0.92      0.30 o
   7  -5   7        1.64        1.59      0.44 o
   8  -5   7        2.73        5.76      0.85 o
   9  -5   7        1.27        0.81      1.08 o
  -9  -4   7        1.30        1.58      0.64 o
  -8  -4   7        4.63        6.17      0.77 o
  -7  -4   7        6.22        6.99      0.57 o
  -6  -4   7        0.13       -0.34      0.34 o
  -5  -4   7        1.25        0.86      0.29 o
  -4  -4   7       37.04       36.37      0.98 o
  -3  -4   7       18.93       18.37      0.50 o
  -2  -4   7       78.43       73.25      1.13 o
  -1  -4   7       34.37       41.11      0.65 o
   0  -4   7        5.97        7.61      0.27 o
   1  -4   7      306.73      318.33      4.19 o
   2  -4   7      133.84      142.45      2.13 o
   3  -4   7      188.91      198.20      2.58 o
   4  -4   7        0.05        0.23      0.22 o
   5  -4   7        0.49        0.96      0.31 o
   6  -4   7       10.79        9.39      0.53 o
   7  -4   7        6.06        5.52      0.55 o
   8  -4   7        0.00       -0.57      0.95 o
   9  -4   7        2.44        2.62      1.08 o
  -9  -3   7        1.23        1.13      0.58 o
  -8  -3   7        1.81        1.50      0.63 o
  -7  -3   7        0.87        1.10      0.36 o
  -6  -3   7        0.06        0.15      0.28 o
  -5  -3   7        1.99        2.55      0.37 o
  -4  -3   7        0.34        0.57      0.18 o
  -3  -3   7       19.45       17.26      0.49 o
  -2  -3   7       39.79       40.12      0.73 o
  -1  -3   7        0.12       -0.03      0.11 o
   0  -3   7       46.25       53.58      0.81 o
   1  -3   7      298.82      338.57      4.43 o
   2  -3   7       89.46       82.96      1.25 o
   3  -3   7       11.80       11.09      0.38 o
   4  -3   7        8.52        8.85      0.72 o
   5  -3   7       38.69       39.87      1.28 o
   6  -3   7        8.57        8.98      0.52 o
   7  -3   7        0.27        1.04      0.45 o
   8  -3   7        3.33        2.86      0.69 o
   9  -3   7        0.34       -0.45      0.81 o
  -9  -2   7        0.23       -0.08      0.48 o
  -8  -2   7        4.04        2.81      0.58 o
  -7  -2   7        7.12        7.91      0.77 o
  -6  -2   7        8.89        8.77      0.48 o
  -5  -2   7        3.76        3.99      0.25 o
  -4  -2   7        0.85        0.31      0.15 o
  -3  -2   7        3.58        4.30      0.20 o
  -2  -2   7       32.39       28.44      0.52 o
  -1  -2   7      124.34      136.53      1.44 o
   0  -2   7        0.09        0.25      0.12 o
   1  -2   7      112.35      122.07      1.54 o
   2  -2   7       45.81       44.47      0.75 o
   3  -2   7       49.80       49.85      0.90 o
   4  -2   7        0.77        0.42      0.25 o
   5  -2   7       39.36       33.18      0.97 o
   6  -2   7       11.59       10.90      0.65 o
   7  -2   7        5.82        5.90      0.64 o
   8  -2   7        0.11        0.26      0.51 o
   9  -2   7        3.91        7.50      1.45 o
  -9  -1   7        0.78        0.86      0.77 o
  -8  -1   7        0.00        0.03      0.72 o
  -7  -1   7        0.24       -0.24      0.35 o
  -6  -1   7       25.52       26.79      0.67 o
  -5  -1   7       27.48       27.10      0.55 o
  -4  -1   7        3.15        2.68      0.17 o
  -3  -1   7        0.83        0.79      0.13 o
  -2  -1   7       19.79       19.79      0.40 o
  -1  -1   7        5.96        6.51      0.23 o
   0  -1   7       25.86       19.97      0.42 o
   1  -1   7       25.14       27.82      0.47 o
   2  -1   7       12.66       11.28      0.49 o
   3  -1   7       61.05       56.91      0.99 o
   4  -1   7        6.03        5.02      0.39 o
   5  -1   7       31.26       27.04      0.80 o
   6  -1   7       27.89       21.30      0.82 o
   7  -1   7        0.26        0.36      0.40 o
   8  -1   7        0.34        0.78      0.52 o
  -9   0   7        0.05       -0.24      0.41 o
  -8   0   7        7.41        7.44      0.99 o
  -7   0   7        0.26       -0.21      0.24 o
  -6   0   7       12.44       11.93      0.46 o
  -5   0   7       74.25       66.40      1.33 o
  -4   0   7       86.61       87.86      1.17 o
  -3   0   7       20.15       20.42      0.37 o
  -2   0   7       14.50       14.12      0.30 o
  -1   0   7        3.82        5.50      0.23 o
   0   0   7       21.39       24.32      0.52 o
   1   0   7       41.66       45.40      0.76 o
   2   0   7        0.36       -0.06      0.15 o
   3   0   7        7.79        5.84      0.32 o
   4   0   7        0.95        0.88      0.27 o
   5   0   7       59.13       52.07      1.68 o
   6   0   7        0.01        0.28      0.29 o
   7   0   7        0.31        1.09      0.48 o
   8   0   7       21.20       22.84      1.57 o
 -10   1   7        0.22        0.09      0.63 o
  -9   1   7        6.18        6.69      0.64 o
  -8   1   7       18.01       17.54      0.83 o
  -7   1   7        9.91       10.89      0.44 o
  -6   1   7        3.35        4.02      0.27 o
  -5   1   7       32.45       33.57      0.72 o
  -4   1   7       12.16       10.85      0.33 o
  -3   1   7       41.19       40.69      0.68 o
  -2   1   7       40.82       42.01      0.67 o
  -1   1   7       19.53       24.86      0.46 o
   0   1   7      109.25      126.13      1.43 o
   1   1   7      120.38      130.39      1.50 o
   2   1   7       99.73      102.58      1.38 o
   3   1   7        0.08       -0.19      0.19 o
   4   1   7        2.04        0.86      0.45 o
   5   1   7        1.59        1.86      0.39 o
   6   1   7       11.37       12.01      0.78 o
   7   1   7        5.73        6.31      0.67 o
   8   1   7        1.61        0.45      0.90 o
  -9   2   7        1.75        1.49      0.45 o
  -8   2   7        0.52        0.36      0.26 o
  -7   2   7        7.16        6.51      0.30 o
  -6   2   7        3.79        3.02      0.25 o
  -5   2   7      141.61      131.92      1.95 o
  -4   2   7        0.36       -0.07      0.14 o
  -3   2   7      212.59      205.72      2.71 o
  -2   2   7       72.77       68.16      0.87 o
  -1   2   7        1.33        2.98      0.18 o
   0   2   7       89.99       88.53      1.26 o
   1   2   7       70.71       75.96      1.08 o
   2   2   7      153.38      150.47      2.03 o
   3   2   7       95.07       91.15      1.80 o
   4   2   7       30.84       26.01      1.25 o
   5   2   7       14.34       13.71      1.26 o
   6   2   7        7.38        8.31      0.68 o
   7   2   7        5.19        4.93      0.83 o
   8   2   7        0.46        0.81      0.90 o
  -9   3   7        0.01        0.15      0.26 o
  -8   3   7        2.23        2.10      0.22 o
  -7   3   7        4.50        4.90      0.25 o
  -6   3   7       10.79        9.69      0.36 o
  -5   3   7        9.14        8.86      0.27 o
  -4   3   7       44.42       41.85      0.93 o
  -3   3   7       87.28       81.53      1.17 o
  -2   3   7       24.21       22.57      0.40 o
  -1   3   7        5.64        6.23      0.26 o
   0   3   7      153.11      168.81      2.16 o
   1   3   7        6.73        4.95      0.43 o
   2   3   7      359.04      357.77      5.33 o
   3   3   7        6.85        6.93      0.48 o
   4   3   7      127.46      128.88      3.42 o
   5   3   7        7.00        9.12      0.67 o
   6   3   7        3.64        5.44      0.82 o
   7   3   7        0.50       -0.21      0.54 o
  -9   4   7        0.57        0.69      0.22 o
  -8   4   7        0.06        0.18      0.14 o
  -7   4   7        0.34        0.75      0.14 o
  -6   4   7       13.81       13.12      0.45 o
  -5   4   7       24.21       23.31      1.13 o
  -4   4   7       23.36       21.92      0.46 o
  -3   4   7      256.32      250.06      3.20 o
  -2   4   7      109.96      104.30      1.70 o
  -1   4   7        3.88        4.44      0.22 o
   0   4   7       12.70       16.69      0.47 o
   1   4   7        0.26        0.50      0.27 o
   2   4   7        7.35        7.02      0.46 o
   3   4   7       59.73       59.30      1.39 o
   4   4   7        1.81        2.85      0.60 o
   5   4   7        6.38        6.57      0.80 o
   6   4   7        7.11        9.04      0.96 o
   7   4   7        0.00       -0.81      0.81 o
  -9   5   7        0.06        0.03      0.22 o
  -8   5   7        4.58        3.72      0.68 o
  -5   5   7       10.33       11.35      0.45 o
  -4   5   7      171.37      166.10      2.42 o
  -3   5   7       40.97       44.02      0.90 o
  -2   5   7        5.97        3.29      0.20 o
  -1   5   7        2.02        1.23      0.18 o
   0   5   7        1.76        1.65      0.24 o
   1   5   7       63.72       56.03      1.24 o
   2   5   7       12.85       13.91      0.68 o
   3   5   7       28.68       28.38      1.34 o
   4   5   7        7.78        8.41      0.83 o
   5   5   7        2.47        1.31      0.58 o
   6   5   7       21.03       20.70      2.30 o
  -9   6   7        1.44        1.31      0.27 o
  -5   6   7        5.32        5.89      0.23 o
  -4   6   7        1.17        0.97      0.17 o
  -3   6   7      200.21      194.75      3.09 o
  -2   6   7      139.29      116.25      1.81 o
  -1   6   7      136.31      108.18      1.53 o
   0   6   7       51.02       42.29      1.04 o
   1   6   7       27.69       23.99      0.81 o
   2   6   7        0.17        0.34      0.32 o
   3   6   7        9.57       10.33      0.86 o
   4   6   7        4.61        5.00      0.73 o
   5   6   7        1.11        0.72      0.58 o
   6   6   7        0.06        0.35      0.60 o
  -5   7   7        7.62        7.18      0.37 o
  -4   7   7        3.81        3.63      0.26 o
  -3   7   7       15.49       12.70      0.48 o
  -2   7   7        0.63        0.53      0.20 o
  -1   7   7        2.67        2.82      0.40 o
   0   7   7        1.36        0.51      0.26 o
   1   7   7        3.65        3.30      0.39 o
   2   7   7        5.32        6.84      0.53 o
   3   7   7        0.02       -0.43      0.43 o
   4   7   7       12.72       13.21      1.09 o
   5   7   7        2.36        3.30      0.77 o
  -6   8   7        6.80        7.52      0.40 o
  -5   8   7        4.50        4.60      0.38 o
  -4   8   7        6.71        8.13      0.39 o
  -3   8   7        1.41        1.82      0.27 o
  -2   8   7       14.24       13.80      0.80 o
  -1   8   7       30.11       26.28      0.91 o
   0   8   7        0.93        0.38      0.28 o
   1   8   7        8.22        7.62      0.53 o
   2   8   7        9.01        8.54      0.69 o
   3   8   7        1.35        0.47      0.54 o
   4   8   7        0.03        0.57      0.60 o
   5   8   7        1.65        1.81      0.99 o
  -7   9   7        0.01        0.09      0.19 o
  -6   9   7       21.02       23.45      0.58 o
  -5   9   7        9.43       10.78      0.45 o
  -4   9   7        1.88        1.08      0.29 o
  -3   9   7        2.22        1.52      0.41 o
  -2   9   7        1.72        2.86      0.61 o
  -1   9   7        3.86        3.89      0.46 o
   0   9   7        9.51       10.36      0.67 o
   1   9   7        5.60        9.66      0.62 o
   2   9   7       22.76       22.95      1.31 o
   3   9   7        0.05        0.43      0.48 o
   4   9   7        0.04        0.77      0.52 o
  -8  10   7        6.41        5.06      0.54 o
  -7  10   7        2.68        2.62      0.32 o
  -6  10   7        0.70        0.66      0.26 o
  -5  10   7        5.62        6.01      0.63 o
  -4  10   7        1.78        1.42      0.41 o
  -3  10   7        1.05        2.18      0.77 o
  -2  10   7        3.05        3.64      0.58 o
  -1  10   7        2.00        1.58      0.38 o
   0  10   7        0.41        0.24      0.37 o
   1  10   7        2.01        2.36      0.65 o
   2  10   7        5.92        6.23      0.80 o
   3  10   7        0.20        0.50      0.58 o
  -7  11   7        0.14       -0.14      0.32 o
  -6  11   7        0.61       -0.13      0.35 o
  -5  11   7        1.12        2.12      0.48 o
  -4  11   7        2.05        2.79      0.54 o
  -3  11   7       23.99       29.90      1.37 o
  -2  11   7        2.56        4.06      1.27 o
  -1  11   7        3.10        3.38      0.49 o
   0  11   7        1.11        1.07      0.44 o
   1  11   7        1.86        2.53      0.90 o
   2  11   7       28.08       32.81      2.26 o
   3  11   7        2.41        2.35      0.99 o
  -5  12   7        0.24        0.99      0.68 o
  -4  12   7       20.68       24.13      1.25 o
  -3  12   7       13.57       18.56      1.18 o
  -2  12   7       11.18       14.62      1.09 o
  -1  12   7        0.16        0.81      0.60 o
   0  12   7       10.75       11.75      1.85 o
   1  12   7        0.77        0.72      0.81 o
  -4  13   7        2.80        3.16      0.99 o
  -3  13   7        0.04        0.33      0.54 o
  -2  13   7        0.08       -0.10      0.56 o
  -1  13   7        0.67        0.77      0.63 o
  -1  14   7        0.04        0.27      0.90 o
   0 -14   8        2.78        4.70      1.36 o
   1 -14   8        0.01       -0.27      0.81 o
   2 -14   8        8.34       10.21      1.63 o
   4 -14   8        0.06       -0.81      0.81 o
   5 -14   8        0.31        1.08      1.08 o
  -2 -13   8        1.69        0.80      1.13 o
  -1 -13   8        0.23       -0.23      0.90 o
   0 -13   8        0.36       -0.49      0.72 o
   1 -13   8        0.17        0.63      0.64 o
   2 -13   8        9.18        9.60      1.69 o
   3 -13   8        0.36        0.57      0.52 o
   4 -13   8        0.04       -0.63      0.63 o
   5 -13   8        0.14        1.36      1.08 o
   6 -13   8        0.00       -0.63      0.90 o
  -3 -12   8        0.08        0.20      0.63 o
  -2 -12   8        0.08        0.34      0.56 o
  -1 -12   8        4.24        5.12      1.08 o
   0 -12   8        0.15       -0.46      0.54 o
   1 -12   8        0.66        0.32      0.54 o
   2 -12   8        3.58        3.67      0.61 o
   3 -12   8        0.34        0.57      0.46 o
   4 -12   8        0.04        0.01      0.43 o
   5 -12   8        0.60        0.90      0.64 o
   6 -12   8        0.00       -0.81      0.81 o
  -5 -11   8        0.04        0.27      0.81 o
  -4 -11   8        0.42       -0.54      0.54 o
  -3 -11   8        2.19        1.70      0.69 o
  -2 -11   8        0.03       -0.27      0.51 o
  -1 -11   8        0.02       -0.11      0.54 o
   0 -11   8        0.46        0.13      0.72 o
   1 -11   8        0.18        0.50      0.54 o
   2 -11   8        4.30        4.38      0.73 o
   3 -11   8        0.09       -0.38      0.38 o
   4 -11   8        3.99        4.81      0.64 o
   5 -11   8        0.11       -0.25      0.56 o
   6 -11   8        4.16        4.15      0.85 o
   7 -11   8        1.23        2.71      1.17 o
  -5 -10   8        0.47       -0.12      0.53 o
  -4 -10   8        3.16        2.94      1.27 o
  -3 -10   8        0.20        0.05      0.51 o
  -2 -10   8        0.02        0.21      0.90 o
  -1 -10   8       10.87        9.76      0.89 o
   0 -10   8        0.17        0.36      0.43 o
   1 -10   8        0.31       -0.36      0.41 o
   2 -10   8        0.00       -0.45      0.45 o
   3 -10   8        2.60        2.13      0.95 o
   4 -10   8        2.36        2.43      0.53 o
   5 -10   8        3.17        3.14      0.58 o
   6 -10   8        0.42       -0.11      0.54 o
   7 -10   8        2.74        2.78      0.78 o
  -6  -9   8        0.45       -0.27      0.81 o
  -5  -9   8        1.79        1.22      0.95 o
  -4  -9   8        9.08       11.72      2.67 o
  -3  -9   8        1.51        2.03      0.60 o
  -2  -9   8        0.10        0.41      0.72 o
  -1  -9   8        1.04        0.56      1.08 o
   0  -9   8        8.92        6.45      0.73 o
   1  -9   8        5.11        5.28      0.67 o
   2  -9   8       16.46       16.01      1.08 o
   3  -9   8        5.89        5.82      0.77 o
   4  -9   8        0.68        0.51      0.42 o
   5  -9   8       10.44       11.16      0.81 o
   6  -9   8        0.13        0.45      0.58 o
   7  -9   8        0.18        0.03      0.60 o
   8  -9   8        0.01       -0.27      0.99 o
  -7  -8   8        2.97        0.90      0.90 o
  -6  -8   8        0.91       -0.63      0.63 o
  -5  -8   8        9.16        8.63      0.86 o
  -4  -8   8        1.09        0.54      0.51 o
  -3  -8   8       24.02       21.43      0.97 o
  -2  -8   8        3.21        3.54      0.60 o
  -1  -8   8        1.07        0.77      0.45 o
   0  -8   8        1.51        1.04      0.59 o
   1  -8   8       26.62       28.11      1.28 o
   2  -8   8       11.34       12.08      1.13 o
   3  -8   8       64.67       62.71      1.70 o
   4  -8   8        1.15        0.10      0.56 o
   5  -8   8        0.16        0.35      0.36 o
   6  -8   8        0.09       -0.37      0.37 o
   7  -8   8        7.05        7.19      2.21 o
   8  -8   8        0.00        0.27      0.90 o
  -7  -7   8        1.15        0.72      0.58 o
  -6  -7   8        0.84        0.86      0.58 o
  -5  -7   8        6.89        6.99      0.58 o
  -4  -7   8        0.10       -0.30      0.30 o
  -3  -7   8       12.77       12.78      0.63 o
  -2  -7   8       24.52       26.64      0.86 o
  -1  -7   8        0.91        1.00      0.38 o
   0  -7   8        7.77        7.82      0.48 o
   1  -7   8       56.55       54.05      1.79 o
   2  -7   8        8.88        8.17      0.50 o
   3  -7   8       15.30       19.26      0.77 o
   4  -7   8      107.56      103.34      2.38 o
   5  -7   8        6.60        7.03      0.56 o
   6  -7   8        0.94       -0.05      0.41 o
   7  -7   8        0.23        0.32      0.77 o
   8  -7   8        1.04        0.45      0.99 o
  -8  -6   8        0.96        1.63      0.99 o
  -7  -6   8        0.01       -0.38      0.38 o
  -6  -6   8        7.57        6.59      0.61 o
  -5  -6   8        2.29        2.55      0.39 o
  -4  -6   8        5.01        4.27      0.43 o
  -3  -6   8      142.34      142.43      2.50 o
  -2  -6   8       34.60       37.01      0.98 o
  -1  -6   8        0.02       -0.05      0.25 o
   0  -6   8        1.07        2.09      0.32 o
   1  -6   8       44.81       47.35      0.92 o
   2  -6   8        2.35        2.43      0.59 o
   3  -6   8       24.38       22.85      1.13 o
   4  -6   8        0.00       -0.03      0.35 o
   5  -6   8        9.60       11.19      0.65 o
   6  -6   8        7.67        7.98      0.73 o
   7  -6   8        0.56        0.16      0.46 o
   8  -6   8        2.78        1.14      1.81 o
   9  -6   8        3.29        3.80      1.27 o
  -9  -5   8        0.27        0.81      0.81 o
  -8  -5   8        0.12        0.77      0.59 o
  -7  -5   8        2.90        3.91      0.71 o
  -6  -5   8        0.25       -0.19      0.36 o
  -5  -5   8        0.44        0.05      0.34 o
  -4  -5   8       18.60       16.15      0.65 o
  -3  -5   8       14.42       12.20      0.56 o
  -2  -5   8      133.34      128.80      2.23 o
  -1  -5   8        3.63        4.01      0.35 o
   0  -5   8       80.11       81.94      1.42 o
   1  -5   8        7.29        6.77      0.39 o
   2  -5   8        4.32        3.93      0.32 o
   3  -5   8        0.45        1.41      0.35 o
   4  -5   8        7.22        6.02      0.68 o
   5  -5   8        5.01        6.47      0.82 o
   6  -5   8       43.61       42.73      1.47 o
   7  -5   8        1.94        2.99      0.54 o
   8  -5   8        0.52        1.16      1.08 o
   9  -5   8        0.40        0.72      0.99 o
  -9  -4   8        1.92        1.73      0.63 o
  -8  -4   8        3.66        4.08      0.70 o
  -7  -4   8        0.44        0.12      0.37 o
  -6  -4   8       11.09       11.62      0.67 o
  -5  -4   8        0.18        0.03      0.24 o
  -4  -4   8        1.48        0.72      0.27 o
  -3  -4   8       61.07       55.22      1.17 o
  -2  -4   8      229.71      233.85      3.59 o
  -1  -4   8       65.12       64.19      0.97 o
   0  -4   8        1.06        0.93      0.17 o
   1  -4   8        1.12        1.33      0.25 o
   2  -4   8       13.80       15.11      0.49 o
   3  -4   8        4.14        3.07      0.40 o
   4  -4   8        2.89        2.89      0.34 o
   5  -4   8        3.68        4.30      0.64 o
   6  -4   8       11.26       12.03      0.81 o
   7  -4   8        1.72        2.35      0.55 o
   8  -4   8        0.02       -0.23      0.58 o
   9  -4   8        6.78        7.14      1.45 o
  -9  -3   8        4.88        4.45      0.73 o
  -8  -3   8        0.19       -0.10      0.48 o
  -7  -3   8        6.39        6.45      0.70 o
  -6  -3   8        2.48        2.01      0.36 o
  -5  -3   8        0.46        0.77      0.26 o
  -4  -3   8       12.86       11.50      0.49 o
  -3  -3   8        0.25       -0.02      0.16 o
  -2  -3   8       60.85       61.83      1.00 o
  -1  -3   8        8.03       10.72      0.34 o
   0  -3   8       22.91       27.98      0.53 o
   1  -3   8        1.23        1.33      0.20 o
   2  -3   8       16.10       16.91      0.50 o
   3  -3   8        2.30        1.75      0.26 o
   4  -3   8        9.94        9.93      0.78 o
   5  -3   8        0.60        1.07      0.48 o
   6  -3   8        0.12       -0.48      0.48 o
   7  -3   8        0.12       -0.15      0.42 o
   8  -3   8        3.25        4.21      1.13 o
   9  -3   8        3.06        2.35      1.17 o
  -9  -2   8       10.87       11.82      0.96 o
  -8  -2   8        5.16        5.27      0.67 o
  -7  -2   8        0.15       -0.23      0.38 o
  -6  -2   8        0.78        1.26      0.30 o
  -5  -2   8       32.41       32.41      0.82 o
  -4  -2   8        4.21        3.25      0.23 o
  -3  -2   8        0.73        1.17      0.15 o
  -2  -2   8       35.12       36.84      0.68 o
  -1  -2   8       10.64        9.52      0.36 o
   0  -2   8        4.99        4.14      0.21 o
   1  -2   8        8.64        7.17      0.28 o
   2  -2   8        9.20       11.22      0.38 o
   3  -2   8        4.12        4.00      0.30 o
   4  -2   8        4.41        3.74      0.43 o
   5  -2   8        0.19       -0.23      0.38 o
   6  -2   8        6.22        5.05      0.61 o
   7  -2   8        0.03       -0.13      0.43 o
   8  -2   8       10.64       15.69      1.25 o
   9  -2   8       11.19       10.94      1.54 o
  -9  -1   8        0.50        0.97      0.54 o
  -8  -1   8        1.22        0.41      0.45 o
  -7  -1   8        5.03        4.91      1.17 o
  -6  -1   8       20.34       18.13      0.71 o
  -5  -1   8       27.41       31.75      0.67 o
  -4  -1   8       26.90       21.58      0.49 o
  -3  -1   8       30.92       31.49      0.56 o
  -2  -1   8       13.24       12.88      0.33 o
  -1  -1   8       65.44       71.09      1.08 o
   0  -1   8       38.24       40.25      0.67 o
   1  -1   8       24.44       25.89      0.51 o
   2  -1   8       77.52       75.25      1.33 o
   3  -1   8        5.97        7.29      0.36 o
   4  -1   8        0.53       -0.40      0.45 o
   5  -1   8        9.16        9.57      0.80 o
   6  -1   8        9.52        9.76      0.73 o
   7  -1   8        0.22        0.64      0.46 o
   8  -1   8        6.69        9.47      1.08 o
  -9   0   8        0.31        0.09      0.45 o
  -8   0   8        0.56        0.86      0.41 o
  -7   0   8        1.05        0.90      0.38 o
  -6   0   8        0.26        0.20      0.19 o
  -5   0   8       94.03       85.32      1.49 o
  -4   0   8       12.98       11.13      0.32 o
  -3   0   8        2.24        2.48      0.17 o
  -2   0   8       30.12       25.94      0.49 o
  -1   0   8        1.80        2.10      0.19 o
   0   0   8       40.54       41.17      0.82 o
   1   0   8        4.98        5.04      0.24 o
   2   0   8       71.25       70.86      1.28 o
   3   0   8       57.10       53.98      1.25 o
   4   0   8        0.10       -0.50      0.54 o
   5   0   8        1.22        0.35      0.43 o
   6   0   8        0.00       -0.16      0.41 o
   7   0   8        6.53        7.55      1.18 o
   8   0   8        6.89        7.77      1.54 o
  -9   1   8        4.26        5.09      0.72 o
  -8   1   8        9.38       10.87      0.73 o
  -7   1   8        1.14        0.64      0.25 o
  -6   1   8        0.44        0.09      0.17 o
  -5   1   8       13.60       11.28      0.43 o
  -4   1   8        0.85        0.53      0.27 o
  -3   1   8       46.26       49.60      0.78 o
  -2   1   8       14.09       13.63      0.47 o
  -1   1   8      141.03      144.98      3.23 o
   0   1   8       32.41       34.73      0.68 o
   1   1   8        0.28       -0.01      0.17 o
   2   1   8       95.47       92.95      1.81 o
   3   1   8      209.47      192.09      3.20 o
   4   1   8       24.97       25.31      1.28 o
   5   1   8        4.31        4.59      0.54 o
   6   1   8        1.90        2.87      0.54 o
   7   1   8        0.03        0.12      0.56 o
  -9   2   8        6.10        6.67      0.60 o
  -8   2   8        0.11       -0.19      0.22 o
  -7   2   8        0.05        0.10      0.17 o
  -6   2   8        5.89        5.80      0.28 o
  -5   2   8       36.15       37.04      0.77 o
  -4   2   8       82.75       85.39      1.42 o
  -3   2   8      109.01      109.02      1.28 o
  -2   2   8       90.15       87.16      1.10 o
  -1   2   8       51.85       60.29      0.87 o
   0   2   8        1.00        0.52      0.18 o
   1   2   8      204.73      203.25      3.22 o
   2   2   8        9.21       10.32      0.53 o
   3   2   8      127.05      123.07      3.28 o
   4   2   8       29.99       27.43      1.37 o
   5   2   8        0.24        0.33      0.37 o
   6   2   8        5.69        7.11      1.49 o
   7   2   8        2.59        5.73      0.93 o
  -9   3   8        4.47        5.65      0.56 o
  -8   3   8        4.46        4.71      0.35 o
  -7   3   8        1.16        0.70      0.18 o
  -6   3   8        0.13        0.52      0.15 o
  -5   3   8        0.00       -0.11      0.14 o
  -4   3   8       85.36       84.04      1.37 o
  -3   3   8       22.56       23.48      0.53 o
  -2   3   8       22.43       19.82      0.41 o
  -1   3   8        2.67        2.35      0.19 o
   0   3   8       15.55       16.19      0.48 o
   1   3   8      149.17      141.18      2.39 o
   2   3   8        1.81        1.28      0.29 o
   3   3   8       30.32       26.88      1.06 o
   4   3   8        1.29        0.89      0.81 o
   5   3   8        6.26        6.77      1.36 o
   6   3   8        4.30        4.98      0.80 o
   7   3   8        6.48        7.59      1.45 o
 -10   4   8        0.64        2.17      0.36 o
  -9   4   8        1.14        1.87      0.22 o
  -8   4   8        0.68        0.64      0.17 o
  -7   4   8       47.98       47.48      0.82 o
  -6   4   8        0.51        0.39      0.16 o
  -5   4   8        0.52        0.74      0.14 o
  -4   4   8      101.17       96.46      1.54 o
  -3   4   8        9.30        9.96      0.40 o
  -2   4   8        0.18        0.20      0.14 o
  -1   4   8        7.21        6.37      0.31 o
   0   4   8      177.76      152.83      2.53 o
   1   4   8        1.02        0.87      0.30 o
   2   4   8        2.04        1.11      0.33 o
   3   4   8       22.26       22.72      1.94 o
   4   4   8       16.38       16.26      1.12 o
   5   4   8        0.31        0.00      0.51 o
   6   4   8        5.46        5.51      0.89 o
  -9   5   8        0.14        0.19      0.22 o
  -8   5   8        4.67        4.14      0.59 o
  -6   5   8       15.34       15.96      0.42 o
  -5   5   8        3.70        3.47      0.20 o
  -4   5   8        7.12        7.87      0.34 o
  -3   5   8        0.56       -0.03      0.20 o
  -2   5   8        0.19        0.25      0.29 o
  -1   5   8        2.64        2.72      0.27 o
   0   5   8      141.39      119.32      2.10 o
   1   5   8       12.59       13.09      0.62 o
   2   5   8       32.04       29.05      0.95 o
   3   5   8        4.09        3.69      0.60 o
   4   5   8        1.97        1.38      0.54 o
   5   5   8        0.40       -0.05      0.50 o
   6   5   8       12.92       14.69      1.25 o
  -6   6   8        1.67        0.99      0.27 o
  -5   6   8       21.40       20.43      0.47 o
  -4   6   8       16.71       15.55      0.47 o
  -3   6   8       17.56       13.81      0.50 o
  -2   6   8        1.07        0.72      0.20 o
  -1   6   8        0.00        0.14      0.24 o
   0   6   8        6.71        6.06      0.43 o
   1   6   8        3.89        3.40      0.41 o
   2   6   8        9.22        7.99      0.65 o
   3   6   8        0.90        1.85      0.58 o
   4   6   8        2.30        1.07      0.60 o
   5   6   8       16.26       17.09      1.28 o
  -6   7   8        8.22        7.82      0.33 o
  -5   7   8        6.09        7.26      0.33 o
  -4   7   8        0.79        1.16      0.21 o
  -3   7   8        0.03        0.05      0.26 o
  -2   7   8        4.42        3.83      0.38 o
  -1   7   8       33.94       28.34      0.94 o
   0   7   8        0.16       -0.12      0.26 o
   1   7   8        0.35        0.00      0.39 o
   2   7   8        5.17        4.60      0.60 o
   3   7   8       10.06       10.25      0.93 o
   4   7   8       13.72       11.62      1.09 o
   5   7   8        0.17        0.45      0.81 o
  -6   8   8       42.00       44.98      0.85 o
  -5   8   8        4.05        3.51      0.27 o
  -4   8   8        1.55        1.83      0.26 o
  -3   8   8        3.44        3.96      0.51 o
  -2   8   8        2.18        4.27      0.86 o
  -1   8   8        1.10        1.53      0.38 o
   0   8   8        4.64        6.84      0.58 o
   1   8   8        8.35       10.61      0.63 o
   2   8   8       24.64       27.90      1.49 o
   3   8   8        4.96        4.44      0.77 o
   4   8   8        1.02        2.21      0.67 o
  -7   9   8        2.94        2.62      0.81 o
  -6   9   8        8.08        8.09      0.38 o
  -5   9   8        0.73        0.72      0.28 o
  -4   9   8        1.55        1.47      0.41 o
  -3   9   8        7.51        8.46      0.70 o
  -2   9   8       14.76       16.37      1.02 o
  -1   9   8        3.69        2.88      0.44 o
   0   9   8       26.99       27.00      1.07 o
   1   9   8        0.02        0.18      0.72 o
   2   9   8        2.02        2.14      0.63 o
   3   9   8        0.71       -0.68      1.08 o
   4   9   8        1.11        1.63      0.90 o
  -6  10   8        0.07        0.36      0.24 o
  -5  10   8        5.43        6.53      0.60 o
  -4  10   8       12.28       12.68      1.36 o
  -3  10   8        5.54        5.32      0.67 o
  -2  10   8        9.92       11.13      0.86 o
  -1  10   8        7.01        7.03      0.57 o
   0  10   8        0.02        0.28      0.43 o
   1  10   8        0.63       -0.63      0.63 o
   2  10   8       12.62       15.09      1.54 o
   3  10   8        0.73        1.45      0.90 o
  -6  11   8        0.97        1.08      0.54 o
  -5  11   8        9.10       10.35      0.95 o
  -4  11   8        4.65        3.77      1.04 o
  -3  11   8        7.10        5.93      0.77 o
  -2  11   8        9.77       10.37      0.93 o
  -1  11   8       16.54       19.48      2.49 o
   0  11   8       10.61       11.66      0.92 o
   1  11   8       45.99       51.16      2.71 o
  -5  12   8        0.75        0.18      0.63 o
  -4  12   8        3.71        4.45      1.04 o
  -3  12   8       11.44       12.81      2.21 o
  -2  12   8        3.58        3.65      0.77 o
  -1  12   8        0.00       -0.18      0.77 o
   0  12   8        1.78        2.80      0.81 o
  -2  13   8        1.78        2.76      0.77 o
  -1  13   8        0.03        0.81      1.08 o
   4 -14   9        0.69       -0.18      0.99 o
   5 -14   9        1.39        2.35      1.17 o
  -1 -13   9        0.34        0.18      0.90 o
   0 -13   9        0.51        1.00      0.67 o
   1 -13   9        0.09        0.41      0.64 o
   2 -13   9        1.34        0.78      0.54 o
   3 -13   9        0.01        0.23      0.64 o
   4 -13   9        0.42        0.27      0.90 o
   5 -13   9        0.05        0.54      0.99 o
  -3 -12   9        0.17        0.27      0.81 o
  -2 -12   9        0.32        0.32      0.60 o
  -1 -12   9        0.20       -0.56      0.56 o
   0 -12   9        0.44       -0.29      0.50 o
   1 -12   9        0.04       -0.51      0.51 o
   2 -12   9        0.55        0.41      0.58 o
   3 -12   9        1.28        0.81      0.53 o
   4 -12   9        0.36       -0.26      0.49 o
   5 -12   9        1.12        0.27      0.90 o
   6 -12   9        0.54        0.18      0.99 o
  -4 -11   9        7.63       11.48      1.54 o
  -3 -11   9        2.27        2.12      0.70 o
  -2 -11   9        0.14       -0.36      0.81 o
  -1 -11   9        1.01        0.28      1.13 o
   0 -11   9        0.71        1.12      0.86 o
   1 -11   9        0.64        0.05      0.50 o
   2 -11   9        4.15        4.04      0.77 o
   3 -11   9        0.25       -0.13      0.54 o
   4 -11   9        0.00       -0.26      0.43 o
   5 -11   9        4.00        3.10      0.82 o
   6 -11   9        0.00       -0.36      0.90 o
  -5 -10   9        5.02        4.73      0.89 o
  -4 -10   9        0.01        0.05      0.58 o
  -3 -10   9        1.74        2.21      0.64 o
  -2 -10   9        1.94        1.45      0.64 o
  -1 -10   9        4.47        4.80      0.77 o
   0 -10   9        0.11        0.42      0.48 o
   1 -10   9        0.20       -0.52      0.99 o
   2 -10   9        5.02        6.83      0.83 o
   3 -10   9       11.53       12.20      2.21 o
   4 -10   9        0.52       -0.32      0.46 o
   5 -10   9        0.74        0.34      0.49 o
   6 -10   9        1.52        0.82      0.63 o
   7 -10   9        3.29        2.80      1.27 o
  -5  -9   9        0.00        0.02      0.54 o
  -4  -9   9        0.23        1.08      0.58 o
  -3  -9   9        1.96        1.64      0.68 o
  -2  -9   9        5.33        5.39      0.77 o
  -1  -9   9       19.68       20.39      1.21 o
   0  -9   9        2.12        1.99      0.58 o
   1  -9   9        4.54        4.28      0.67 o
   2  -9   9        2.79        3.51      0.67 o
   3  -9   9       39.25       41.76      1.79 o
   4  -9   9        2.08        1.29      0.60 o
   5  -9   9        0.04        0.10      0.43 o
   6  -9   9        1.80        2.04      1.04 o
   7  -9   9        0.37        2.08      1.17 o
  -6  -8   9        0.00        0.09      0.81 o
  -5  -8   9        2.33        2.65      0.67 o
  -4  -8   9        2.31        1.70      0.60 o
  -3  -8   9        0.02        0.33      0.48 o
  -2  -8   9        4.60        5.32      0.73 o
  -1  -8   9        0.38        0.46      0.50 o
   0  -8   9       34.26       34.22      1.67 o
   1  -8   9        3.25        2.81      0.60 o
   2  -8   9       11.64       10.59      0.89 o
   3  -8   9       17.99       17.07      1.81 o
   4  -8   9        1.87        2.52      0.60 o
   5  -8   9        0.19        0.02      0.43 o
   6  -8   9        0.40        0.70      0.52 o
   7  -8   9        5.64        7.15      0.98 o
   8  -8   9        0.01       -0.81      0.81 o
  -7  -7   9        0.10       -0.72      0.72 o
  -6  -7   9        2.00        3.47      0.67 o
  -5  -7   9        3.86        4.11      0.47 o
  -4  -7   9        3.68        3.47      0.63 o
  -3  -7   9       15.34       13.53      0.69 o
  -2  -7   9        0.79        0.89      0.35 o
  -1  -7   9        6.23        7.54      0.49 o
   0  -7   9       12.09       13.81      1.22 o
   1  -7   9       28.31       27.04      1.28 o
   2  -7   9        2.55        3.48      0.60 o
   3  -7   9       14.19       11.63      0.89 o
   4  -7   9        4.20        5.10      0.73 o
   5  -7   9        2.80        1.40      0.81 o
   6  -7   9        2.52        3.11      1.06 o
   7  -7   9       17.93       22.78      1.99 o
   8  -7   9        1.09        0.27      0.99 o
  -8  -6   9        0.01        0.45      0.90 o
  -7  -6   9        4.49        3.73      0.55 o
  -6  -6   9        1.21        1.04      0.43 o
  -5  -6   9        0.01        0.14      0.32 o
  -4  -6   9        1.51        1.11      0.36 o
  -3  -6   9       15.18       12.30      0.62 o
  -2  -6   9        0.64        0.70      0.27 o
  -1  -6   9       14.93       16.67      0.70 o
   0  -6   9       27.50       28.33      0.88 o
   1  -6   9       28.56       26.78      1.21 o
   2  -6   9        0.11       -0.09      0.38 o
   3  -6   9       12.16       11.47      0.86 o
   4  -6   9       25.85       23.37      2.49 o
   5  -6   9        9.84       10.11      0.93 o
   6  -6   9        0.82        1.00      0.49 o
   7  -6   9       16.08       14.95      0.99 o
   8  -6   9        3.64        1.99      1.17 o
  -8  -5   9        0.10        0.03      0.54 o
  -7  -5   9        0.05        0.29      0.37 o
  -6  -5   9        7.47        8.75      0.62 o
  -5  -5   9        1.21        1.40      0.38 o
  -4  -5   9        1.57        1.97      0.33 o
  -3  -5   9       26.56       25.03      0.82 o
  -2  -5   9        9.20        9.97      0.52 o
  -1  -5   9       28.99       29.67      0.88 o
   0  -5   9       80.21       79.34      1.59 o
   1  -5   9       52.43       51.07      1.20 o
   2  -5   9        1.30        2.26      0.51 o
   3  -5   9        1.39        0.56      0.54 o
   4  -5   9        2.76        3.05      0.60 o
   5  -5   9        3.61        2.11      0.77 o
   6  -5   9        9.01       10.08      1.25 o
   7  -5   9        2.00        3.09      0.79 o
   8  -5   9        0.00        0.00      0.90 o
  -9  -4   9        0.02       -0.72      0.72 o
  -8  -4   9        1.19        1.04      0.58 o
  -7  -4   9        0.31        0.11      0.54 o
  -6  -4   9        0.48       -0.10      0.49 o
  -5  -4   9        0.20        0.23      0.33 o
  -4  -4   9        0.04       -0.07      0.29 o
  -3  -4   9       18.63       19.42      0.69 o
  -2  -4   9       23.89       24.11      0.75 o
  -1  -4   9        0.72        1.62      0.58 o
   0  -4   9        2.13        1.20      0.27 o
   1  -4   9       56.55       55.89      1.25 o
   2  -4   9       14.69       14.85      0.78 o
   3  -4   9        0.31        0.45      0.38 o
   4  -4   9        7.49        6.36      0.70 o
   5  -4   9        7.57        6.96      0.77 o
   6  -4   9        2.53        2.95      0.57 o
   7  -4   9        3.84        4.52      0.66 o
   8  -4   9        0.30        1.17      0.90 o
  -9  -3   9        0.54        1.65      1.13 o
  -8  -3   9        0.14        0.36      0.48 o
  -7  -3   9        1.15        1.42      0.54 o
  -6  -3   9        0.05        0.09      0.29 o
  -5  -3   9        2.40        2.31      0.36 o
  -4  -3   9        1.02        1.32      0.27 o
  -3  -3   9        2.42        2.30      0.35 o
  -2  -3   9        5.86        7.40      0.42 o
  -1  -3   9       36.21       37.46      0.94 o
   0  -3   9       13.92       13.55      0.55 o
   1  -3   9        4.89        3.56      0.37 o
   2  -3   9       24.08       25.26      0.80 o
   3  -3   9        0.17       -0.28      0.28 o
   4  -3   9        6.18        6.51      0.73 o
   5  -3   9       17.17       13.08      1.04 o
   6  -3   9        9.12        8.51      0.73 o
   7  -3   9        3.96        2.97      0.64 o
   8  -3   9        0.21       -0.27      0.81 o
  -9  -2   9        0.49        0.68      0.81 o
  -8  -2   9        4.32        5.88      0.70 o
  -7  -2   9        0.84        0.63      0.45 o
  -6  -2   9        8.94        8.04      0.49 o
  -5  -2   9       17.75       14.63      0.61 o
  -4  -2   9        3.93        4.36      0.34 o
  -3  -2   9        6.15        6.11      0.31 o
  -2  -2   9        5.60        6.63      0.29 o
  -1  -2   9        0.04       -0.16      0.16 o
   0  -2   9       16.11       17.87      0.63 o
   1  -2   9       37.12       39.30      0.99 o
   2  -2   9       55.20       54.65      1.25 o
   3  -2   9        0.49        0.77      0.90 o
   4  -2   9        4.98        3.91      0.60 o
   5  -2   9       10.17       10.13      0.89 o
   6  -2   9        0.38        0.53      0.49 o
   7  -2   9       10.38       12.92      0.94 o
   8  -2   9       11.48       14.05      2.35 o
  -9  -1   9        2.16        1.71      0.54 o
  -8  -1   9       21.09       23.47      1.15 o
  -7  -1   9        2.42        3.06      0.90 o
  -6  -1   9        1.10        0.64      0.35 o
  -5  -1   9        8.35        9.10      0.41 o
  -4  -1   9        1.08        0.83      0.19 o
  -3  -1   9        0.59        0.71      0.18 o
  -2  -1   9       32.37       33.61      0.67 o
  -1  -1   9        0.08        0.14      0.16 o
   0  -1   9       15.82       16.05      0.58 o
   1  -1   9       23.01       22.34      0.73 o
   2  -1   9       15.53       15.42      0.72 o
   3  -1   9       35.00       36.52      1.47 o
   4  -1   9        9.86        8.35      0.80 o
   5  -1   9        2.96        3.28      0.68 o
   6  -1   9        0.24        0.84      0.45 o
   7  -1   9        9.80        9.64      0.85 o
   8  -1   9        7.05        6.69      1.36 o
  -9   0   9        4.10        3.52      0.60 o
  -8   0   9        0.76        0.22      0.63 o
  -7   0   9        0.03        0.21      0.35 o
  -6   0   9        1.14        0.81      0.28 o
  -5   0   9        5.01        4.58      0.33 o
  -4   0   9      118.34      114.74      1.86 o
  -3   0   9        2.72        2.19      0.19 o
  -2   0   9       35.96       37.73      0.71 o
  -1   0   9       17.14       17.68      0.48 o
   0   0   9       48.09       46.02      1.06 o
   1   0   9        7.71        8.15      0.46 o
   2   0   9      165.71      163.32      2.78 o
   3   0   9        0.03       -0.30      0.41 o
   4   0   9       20.68       18.26      1.09 o
   5   0   9       30.07       31.22      1.50 o
   6   0   9        3.72        3.82      0.59 o
   7   0   9        2.27        2.23      0.61 o
  -9   1   9        0.29        0.34      0.48 o
  -8   1   9        1.99        1.77      0.77 o
  -7   1   9        2.49        3.38      0.44 o
  -6   1   9        2.24        1.18      0.23 o
  -5   1   9        9.03        6.85      0.35 o
  -4   1   9       27.58       29.52      0.66 o
  -3   1   9       39.72       40.57      0.70 o
  -2   1   9      166.43      162.62      2.29 o
  -1   1   9       98.01      100.77      1.58 o
   0   1   9       37.88       38.85      0.96 o
   1   1   9       66.71       72.05      1.50 o
   2   1   9      197.94      184.54      3.07 o
   3   1   9       14.36       13.18      0.93 o
   4   1   9       11.10       11.15      0.93 o
   5   1   9       18.55       16.63      1.15 o
   6   1   9        0.93        1.32      0.50 o
   7   1   9        1.15        3.25      1.17 o
  -9   2   9        0.03       -0.36      0.36 o
  -8   2   9        0.91        1.26      0.36 o
  -7   2   9        1.42        1.30      0.23 o
  -6   2   9        4.79        4.46      0.28 o
  -5   2   9        7.39        7.66      0.31 o
  -4   2   9        7.00        7.82      0.46 o
  -3   2   9       37.91       39.14      0.84 o
  -2   2   9       53.42       53.61      0.88 o
  -1   2   9       45.22       41.03      0.86 o
   0   2   9       58.02       57.54      1.23 o
   1   2   9       47.18       46.77      1.13 o
   2   2   9       85.29       80.20      1.66 o
   3   2   9       60.08       57.67      1.98 o
   4   2   9       34.63       38.72      1.66 o
   5   2   9        2.79        2.62      0.70 o
   6   2   9        4.62        6.02      0.93 o
  -9   3   9        0.66        1.54      0.45 o
  -8   3   9        4.53        5.92      0.37 o
  -7   3   9        2.45        1.71      0.21 o
  -6   3   9        1.11        1.04      0.16 o
  -5   3   9        9.46        9.75      0.45 o
  -4   3   9       80.50       83.04      1.43 o
  -3   3   9       17.45       17.50      0.44 o
  -2   3   9       76.68       73.40      1.12 o
  -1   3   9        0.03       -0.02      0.21 o
   0   3   9       24.09       22.65      0.73 o
   1   3   9       60.86       59.15      1.33 o
   2   3   9        1.32        1.94      0.36 o
   3   3   9        3.13        4.09      0.64 o
   4   3   9        0.04        0.25      0.48 o
   5   3   9       39.30       42.04      1.85 o
   6   3   9        1.30        1.36      1.04 o
  -8   4   9        1.14        1.17      0.18 o
  -7   4   9        5.12        6.04      0.27 o
  -6   4   9        0.36        0.06      0.17 o
  -5   4   9        7.65        8.95      0.37 o
  -4   4   9       81.44       82.36      1.42 o
  -3   4   9      142.67      138.89      3.16 o
  -2   4   9       12.47       12.33      0.53 o
  -1   4   9       18.49       16.50      0.60 o
   0   4   9       29.28       25.76      0.85 o
   1   4   9        0.14        0.66      0.29 o
   2   4   9        1.94        1.16      0.35 o
   3   4   9        3.57        5.66      0.70 o
   4   4   9        0.71        0.49      0.50 o
   5   4   9        5.19        5.64      1.36 o
   6   4   9        5.68        7.32      1.45 o
  -9   5   9        0.23        0.63      0.36 o
  -8   5   9        0.00        0.32      0.19 o
  -7   5   9        2.77        2.91      0.28 o
  -6   5   9       26.72       27.74      0.78 o
  -5   5   9        6.73        7.40      0.32 o
  -4   5   9        9.90        9.21      0.41 o
  -3   5   9       34.39       30.03      0.87 o
  -2   5   9        8.38        8.76      0.41 o
  -1   5   9        3.63        2.95      0.33 o
   0   5   9       64.30       54.90      1.24 o
   1   5   9        0.52        0.54      0.30 o
   2   5   9        4.64        4.15      0.47 o
   3   5   9        4.26        5.01      0.73 o
   4   5   9        4.86        5.15      0.80 o
   5   5   9        0.61        0.47      1.67 o
  -7   6   9        1.02        1.90      0.36 o
  -6   6   9        2.11        1.89      0.18 o
  -5   6   9        0.53        0.47      0.18 o
  -4   6   9        1.98        2.01      0.31 o
  -3   6   9        1.15        0.80      0.25 o
  -2   6   9        7.48        6.89      0.44 o
  -1   6   9       41.69       35.53      1.07 o
   0   6   9       14.88       13.31      0.61 o
   1   6   9       16.44       15.11      0.70 o
   2   6   9        0.03       -0.09      0.38 o
   3   6   9        1.01        0.90      0.58 o
   4   6   9        0.01       -0.71      0.95 o
   5   6   9        0.41        0.09      0.72 o
  -7   7   9        0.38        0.09      0.27 o
  -6   7   9        6.23        5.58      0.27 o
  -5   7   9       28.77       30.09      0.71 o
  -4   7   9        0.93        2.19      0.39 o
  -3   7   9       13.06       13.00      0.80 o
  -2   7   9        3.28        2.40      0.33 o
  -1   7   9        0.02        0.06      0.37 o
   0   7   9       10.59        9.45      0.66 o
   1   7   9        0.35        1.00      0.43 o
   2   7   9        1.04        1.58      0.59 o
   3   7   9        0.16        0.86      0.54 o
   4   7   9        2.89        2.83      0.73 o
  -7   8   9        4.39        4.53      0.35 o
  -6   8   9        0.61        0.29      0.20 o
  -5   8   9        0.15        0.01      0.24 o
  -4   8   9       11.45       10.50      0.70 o
  -3   8   9        0.91        1.45      0.45 o
  -2   8   9        2.19        1.65      0.54 o
  -1   8   9        4.09        3.79      0.44 o
   0   8   9        7.04        5.42      0.75 o
   1   8   9        0.30        1.19      0.45 o
   2   8   9        1.16        1.75      0.60 o
   3   8   9        2.46        4.90      1.63 o
   4   8   9        1.16        1.17      0.81 o
  -7   9   9        0.53        0.99      0.36 o
  -6   9   9        4.48        4.08      0.33 o
  -5   9   9        0.20        0.27      0.38 o
  -4   9   9       14.19       14.97      0.89 o
  -3   9   9        1.27        2.34      0.54 o
  -2   9   9        1.96        2.81      0.58 o
  -1   9   9       10.21       13.00      0.73 o
   0   9   9        3.31        2.41      0.49 o
   1   9   9       10.94       15.21      1.11 o
   2   9   9        3.19        2.80      0.90 o
   3   9   9        0.06        0.09      0.81 o
  -6  10   9        0.24        0.18      0.45 o
  -5  10   9        1.62        0.99      0.45 o
  -4  10   9        2.43        2.36      0.58 o
  -3  10   9        1.69        2.57      0.60 o
  -2  10   9       30.01       39.72      1.69 o
  -1  10   9        6.31        8.02      0.89 o
   0  10   9        5.43        6.62      0.67 o
   1  10   9        7.12        9.94      1.36 o
  -5  11   9        3.84        3.34      0.81 o
  -4  11   9        6.04        6.88      1.17 o
  -3  11   9        2.19        2.45      1.22 o
  -2  11   9        0.11        0.89      0.60 o
  -1  11   9        0.56       -0.41      0.54 o
   0  11   9        8.31       10.50      1.13 o
  -3  12   9        0.12       -0.09      0.81 o
  -2  12   9        2.26        2.62      0.77 o
  -1  12   9        0.33        0.71      0.65 o
   4 -14  10        0.58       -0.90      0.90 o
   1 -13  10        0.04       -0.54      0.90 o
   2 -13  10        0.08       -0.51      0.60 o
   3 -13  10        0.14       -0.09      0.90 o
   4 -13  10        0.00        0.45      0.99 o
   5 -13  10        0.44        0.63      1.17 o
  -2 -12  10        1.05        0.36      0.99 o
  -1 -12  10        0.87        0.08      0.63 o
   0 -12  10        1.68        2.04      0.73 o
   1 -12  10        0.17       -0.26      0.54 o
   2 -12  10        0.21        0.23      0.56 o
   3 -12  10        0.00       -0.09      0.46 o
   4 -12  10        0.12       -0.13      0.72 o
   5 -12  10        0.12        0.45      0.99 o
  -4 -11  10        0.44        1.27      0.81 o
  -3 -11  10        0.60        1.00      0.67 o
  -2 -11  10        1.82        1.30      0.67 o
  -1 -11  10        0.20       -0.48      0.48 o
   0 -11  10        0.23       -0.01      0.50 o
   1 -11  10        0.13        1.00      0.56 o
   2 -11  10        1.75        1.65      0.65 o
   3 -11  10        5.82        6.48      0.89 o
   4 -11  10        1.77        1.48      0.57 o
   5 -11  10        0.02       -0.56      0.56 o
   6 -11  10        0.00       -0.90      0.90 o
  -4 -10  10        5.15        4.95      0.86 o
  -3 -10  10        0.03        0.00      0.58 o
  -2 -10  10        1.71        1.46      1.22 o
  -1 -10  10        0.65        0.39      0.54 o
   0 -10  10        0.32       -0.10      0.54 o
   1 -10  10        4.11        3.48      0.73 o
   2 -10  10       10.97        9.71      0.99 o
   3 -10  10        5.01        5.29      0.86 o
   4 -10  10        2.40        1.17      0.64 o
   5 -10  10        3.18        2.92      0.75 o
   6 -10  10        0.10        0.36      0.99 o
  -5  -9  10        0.36        1.08      0.90 o
  -4  -9  10        2.67        1.55      0.81 o
  -3  -9  10        0.09       -0.30      0.54 o
  -2  -9  10        7.92        5.64      1.08 o
  -1  -9  10        1.05        1.23      0.60 o
   0  -9  10        0.47        0.00      0.45 o
   1  -9  10        9.90        8.17      0.86 o
   2  -9  10       22.41       26.02      1.44 o
   3  -9  10       22.46       26.63      1.47 o
   4  -9  10        4.42        3.42      0.73 o
   5  -9  10        4.50        4.18      0.67 o
   6  -9  10        2.33        1.73      0.73 o
   7  -9  10        2.34        1.63      1.08 o
  -6  -8  10        1.21       -0.72      0.72 o
  -5  -8  10        0.22       -0.09      0.72 o
  -4  -8  10        4.21        3.35      0.67 o
  -3  -8  10        6.07        4.84      0.73 o
  -2  -8  10       23.77       22.50      2.67 o
  -1  -8  10       38.77       42.29      1.69 o
   0  -8  10       15.12       15.85      1.05 o
   1  -8  10        5.10        7.28      1.40 o
   2  -8  10        8.12        7.73      0.82 o
   3  -8  10       14.66       14.97      1.36 o
   4  -8  10        1.21        1.55      0.68 o
   5  -8  10        0.17       -0.09      0.47 o
   6  -8  10        7.98        8.83      1.08 o
   7  -8  10        0.57        0.54      1.08 o
  -7  -7  10        0.05        1.36      0.81 o
  -6  -7  10        0.55       -0.13      0.54 o
  -5  -7  10        0.31        0.25      0.54 o
  -4  -7  10       14.20       11.82      0.68 o
  -3  -7  10        1.27        1.67      0.39 o
  -2  -7  10       18.74       19.59      0.94 o
  -1  -7  10        0.67        1.38      0.54 o
   0  -7  10       12.04       11.14      0.89 o
   1  -7  10        6.72        5.37      0.70 o
   2  -7  10        0.10       -0.10      0.41 o
   3  -7  10        5.48        3.95      0.67 o
   4  -7  10        2.30        2.43      0.60 o
   5  -7  10        6.16        6.13      1.72 o
   6  -7  10        9.91       11.08      1.55 o
   7  -7  10        0.13       -0.54      0.90 o
  -8  -6  10        0.05       -0.81      0.81 o
  -7  -6  10        0.02       -0.39      0.62 o
  -6  -6  10        3.17        4.54      0.58 o
  -5  -6  10        3.17        3.78      0.54 o
  -4  -6  10        4.07        3.27      0.44 o
  -3  -6  10       37.75       34.08      1.02 o
  -2  -6  10        3.20        3.03      0.41 o
  -1  -6  10        0.16        0.20      0.27 o
   0  -6  10        1.01        0.93      0.37 o
   1  -6  10        5.43        6.26      0.70 o
   2  -6  10       15.13       15.36      0.99 o
   3  -6  10        0.27        0.05      0.45 o
   4  -6  10        9.68        9.85      0.93 o
   5  -6  10        5.93        7.44      1.04 o
   6  -6  10        2.46        2.11      0.63 o
   7  -6  10        0.38       -0.20      0.60 o
   8  -6  10        0.16        1.08      1.08 o
  -8  -5  10        0.11       -0.68      0.81 o
  -7  -5  10        3.25        4.16      0.81 o
  -6  -5  10        2.63        2.85      0.48 o
  -5  -5  10        3.05        2.20      0.45 o
  -4  -5  10        2.93        3.81      0.41 o
  -3  -5  10       12.57       13.65      0.63 o
  -2  -5  10       10.49       10.89      0.59 o
  -1  -5  10        0.05       -0.03      0.29 o
   0  -5  10       30.18       33.27      0.98 o
   1  -5  10        5.13        4.97      0.64 o
   2  -5  10        1.82        2.08      0.51 o
   3  -5  10        4.10        4.78      1.22 o
   4  -5  10        1.78        2.13      0.95 o
   5  -5  10        4.50        5.89      0.83 o
   6  -5  10        1.03        0.18      0.72 o
   7  -5  10        0.00       -1.04      1.04 o
   8  -5  10        0.99        2.17      1.17 o
  -8  -4  10        0.02        0.36      0.58 o
  -7  -4  10        0.01        0.72      0.51 o
  -6  -4  10        0.85       -0.02      0.35 o
  -5  -4  10        3.82        3.43      0.45 o
  -4  -4  10        0.29        0.33      0.27 o
  -3  -4  10        0.00       -0.09      0.22 o
  -2  -4  10        0.00        0.13      0.25 o
  -1  -4  10        0.00        0.11      0.27 o
   0  -4  10        2.42        2.94      0.42 o
   1  -4  10       53.21       55.05      1.31 o
   2  -4  10        0.02       -0.18      0.38 o
   3  -4  10        0.64        0.42      0.41 o
   4  -4  10        0.21        0.08      0.41 o
   5  -4  10        0.00        0.51      0.59 o
   6  -4  10        0.01       -0.40      0.42 o
   7  -4  10        0.61        1.54      0.90 o
   8  -4  10        6.69        8.86      1.63 o
  -8  -3  10        0.84       -0.23      0.51 o
  -7  -3  10        0.95        1.51      0.54 o
  -6  -3  10       18.54       17.82      0.77 o
  -5  -3  10        0.43        0.09      0.29 o
  -4  -3  10        0.03       -0.10      0.24 o
  -3  -3  10       19.37       18.88      0.78 o
  -2  -3  10        1.43        1.01      0.28 o
  -1  -3  10        0.47        0.46      0.25 o
   0  -3  10       17.28       17.64      0.68 o
   1  -3  10        9.11        9.00      0.53 o
   2  -3  10        0.08       -0.18      0.38 o
   3  -3  10        3.33        4.12      0.86 o
   4  -3  10       32.19       31.72      1.50 o
   5  -3  10        0.11       -0.45      0.59 o
   6  -3  10        1.97        1.88      0.95 o
   7  -3  10        1.41        2.34      1.94 o
   8  -3  10        6.48        6.60      1.54 o
  -8  -2  10        0.47        0.45      0.51 o
  -7  -2  10        0.98        0.78      0.86 o
  -6  -2  10        3.98        3.58      0.58 o
  -5  -2  10       11.16        9.69      0.53 o
  -4  -2  10       24.40       23.89      1.24 o
  -3  -2  10       20.50       18.58      0.64 o
  -2  -2  10        5.97        5.78      0.40 o
  -1  -2  10        0.79        0.63      0.42 o
   0  -2  10        9.37        8.39      0.48 o
   1  -2  10       16.00       17.50      0.70 o
   2  -2  10        0.33       -0.08      0.26 o
   3  -2  10        0.00       -0.27      0.38 o
   4  -2  10        7.63        6.28      0.77 o
   5  -2  10        0.01       -0.13      0.43 o
   6  -2  10        0.20       -0.41      0.41 o
   7  -2  10        2.13        1.12      0.67 o
   8  -2  10        4.46        6.24      1.36 o
  -8  -1  10        3.01        3.58      1.17 o
  -7  -1  10        0.01        0.33      0.45 o
  -6  -1  10        3.08        1.52      0.43 o
  -5  -1  10        2.21        1.80      0.27 o
  -4  -1  10        4.45        3.91      0.37 o
  -3  -1  10        3.55        3.42      0.33 o
  -2  -1  10        2.46        3.05      0.33 o
  -1  -1  10      102.14      104.39      1.90 o
   0  -1  10        4.18        3.47      0.37 o
   1  -1  10        9.19       10.80      0.55 o
   2  -1  10       11.08        9.34      0.58 o
   3  -1  10        1.08        0.27      0.45 o
   4  -1  10        0.07       -0.19      0.41 o
   5  -1  10        5.72        4.87      0.77 o
   6  -1  10        6.79        6.89      0.73 o
   7  -1  10        0.01       -0.38      0.63 o
  -9   0  10        1.42        1.63      0.72 o
  -8   0  10        5.77        6.52      0.70 o
  -7   0  10        5.83        7.06      0.64 o
  -6   0  10        0.09       -0.41      0.41 o
  -5   0  10        1.37        1.58      0.31 o
  -4   0  10        1.33        1.53      0.22 o
  -3   0  10        4.59        5.58      0.32 o
  -2   0  10       73.12       74.91      1.45 o
  -1   0  10        0.01        0.02      0.25 o
   0   0  10        9.46        9.54      0.64 o
   1   0  10       34.85       32.94      0.96 o
   2   0  10       53.23       57.60      1.68 o
   3   0  10        1.61        2.58      0.58 o
   4   0  10        0.38        0.18      0.51 o
   5   0  10        0.09        0.53      0.54 o
   6   0  10        7.49        7.41      0.76 o
  -9   1  10        1.13        0.72      0.63 o
  -8   1  10        2.90        4.60      0.58 o
  -7   1  10        9.21       12.16      0.77 o
  -6   1  10        0.71        0.81      0.28 o
  -5   1  10       13.49       14.14      0.48 o
  -4   1  10        0.01        0.06      0.32 o
  -3   1  10        0.85        0.35      0.19 o
  -2   1  10        0.28        0.40      0.22 o
  -1   1  10       25.38       26.30      0.77 o
   0   1  10       30.70       29.84      0.96 o
   1   1  10       93.60       90.87      1.80 o
   2   1  10        0.08        0.13      0.27 o
   3   1  10       28.25       30.50      2.40 o
   4   1  10       18.19       16.48      1.12 o
   5   1  10       18.39       19.95      1.31 o
   6   1  10        9.71       12.79      1.23 o
  -9   2  10        0.43        1.90      0.54 o
  -8   2  10       10.11       11.44      0.70 o
  -7   2  10        6.37        7.50      0.47 o
  -6   2  10        5.39        6.62      0.33 o
  -5   2  10       42.89       45.37      0.97 o
  -4   2  10        1.39        1.45      0.26 o
  -3   2  10        3.35        3.52      0.30 o
  -2   2  10        5.17        4.77      0.32 o
  -1   2  10        0.00        0.17      0.24 o
   0   2  10       21.11       20.20      0.71 o
   1   2  10        1.04        0.59      0.32 o
   2   2  10        8.54        6.77      0.52 o
   3   2  10        0.87        1.81      0.56 o
   4   2  10        3.10        2.64      0.68 o
   5   2  10        1.83        1.58      0.64 o
   6   2  10       22.22       25.70      3.30 o
  -8   3  10        1.69        1.36      0.23 o
  -7   3  10        0.91        0.79      0.21 o
  -6   3  10        2.77        3.06      0.27 o
  -5   3  10        8.48        9.57      0.43 o
  -4   3  10       24.67       25.71      0.82 o
  -3   3  10        0.31        0.07      0.19 o
  -2   3  10       22.72       20.01      0.72 o
  -1   3  10       10.73        9.65      0.59 o
   0   3  10        1.74        1.22      0.32 o
   1   3  10       25.50       24.87      0.86 o
   2   3  10        0.98        1.66      0.39 o
   3   3  10        1.83        2.02      0.60 o
   4   3  10       18.52       20.18      1.36 o
   5   3  10        2.33        0.72      0.58 o
  -8   4  10        0.18        0.39      0.21 o
  -7   4  10        1.26        1.55      0.19 o
  -6   4  10        3.08        4.04      0.28 o
  -5   4  10       33.00       32.66      0.89 o
  -4   4  10       33.98       32.37      0.79 o
  -3   4  10       16.94       16.50      0.69 o
  -2   4  10       24.68       23.43      0.78 o
  -1   4  10       22.07       21.83      0.72 o
   0   4  10        0.12       -0.26      0.26 o
   1   4  10        0.23        0.16      0.27 o
   2   4  10        0.08        0.05      0.36 o
   3   4  10        0.57        0.34      0.48 o
   4   4  10        1.66        0.91      0.68 o
   5   4  10        0.79        0.99      0.64 o
  -8   5  10        1.51        1.24      0.26 o
  -7   5  10        0.18        0.30      0.28 o
  -6   5  10        0.14       -0.03      0.27 o
  -5   5  10        3.16        2.55      0.25 o
  -4   5  10       17.52       14.72      0.53 o
  -3   5  10       12.12       12.00      0.77 o
  -2   5  10       17.37       18.37      0.72 o
  -1   5  10        4.42        4.07      0.45 o
   0   5  10       16.22       14.59      0.95 o
   1   5  10        1.28        1.44      0.38 o
   2   5  10        9.68       10.61      0.93 o
   3   5  10        8.01        7.36      1.40 o
   4   5  10        1.69        0.50      0.58 o
   5   5  10        0.39        0.45      0.72 o
  -8   6  10        0.00        0.00      0.27 o
  -7   6  10        0.12       -0.05      0.27 o
  -6   6  10        5.68        6.33      0.32 o
  -5   6  10        4.37        4.78      0.32 o
  -4   6  10        1.17        1.58      0.33 o
  -3   6  10        2.49        2.35      0.45 o
  -2   6  10        3.30        3.16      0.38 o
  -1   6  10        0.01       -0.11      0.28 o
   0   6  10        2.39        4.24      0.52 o
   1   6  10        5.75        7.05      0.73 o
   2   6  10        0.40       -0.14      0.51 o
   3   6  10        6.77        8.68      1.40 o
   4   6  10        0.92        1.79      0.67 o
  -7   7  10        0.11        0.45      0.36 o
  -6   7  10        0.03       -0.18      0.18 o
  -5   7  10        1.15        1.14      0.28 o
  -4   7  10        0.30        0.68      0.38 o
  -3   7  10        6.16        7.38      0.67 o
  -2   7  10        0.09       -0.36      0.38 o
  -1   7  10        1.53        2.27      0.47 o
   0   7  10       19.65       21.65      0.97 o
   1   7  10       19.12       22.21      1.07 o
   2   7  10        0.20        1.00      0.54 o
   3   7  10        2.92        3.49      0.73 o
   4   7  10        1.60        2.35      0.90 o
  -6   8  10        3.44        3.90      0.33 o
  -5   8  10        3.23        3.53      0.51 o
  -4   8  10        0.12       -0.35      0.35 o
  -3   8  10       15.70       17.17      1.02 o
  -2   8  10        0.64        1.17      0.51 o
  -1   8  10        2.48        1.17      0.41 o
   0   8  10        0.02        0.28      0.37 o
   1   8  10       12.49       12.07      1.13 o
   2   8  10        5.23        5.06      1.08 o
   3   8  10        4.57        5.06      1.17 o
  -6   9  10        2.08        2.05      0.35 o
  -5   9  10        6.79        6.99      0.64 o
  -4   9  10        4.69        4.24      0.60 o
  -3   9  10        0.22        0.17      0.77 o
  -2   9  10        3.25        2.93      0.67 o
  -1   9  10        8.31        7.36      1.54 o
   0   9  10       44.02       48.60      1.57 o
   1   9  10       31.03       35.88      2.26 o
  -5  10  10        0.46       -0.09      0.63 o
  -4  10  10        0.90        0.60      0.59 o
  -3  10  10       20.71       23.35      1.31 o
  -2  10  10       16.94       20.91      2.35 o
  -1  10  10        5.20        5.13      0.82 o
   0  10  10        5.03        5.66      0.78 o
  -3  11  10        0.01        0.23      0.59 o
  -2  11  10        4.40        5.08      0.82 o
  -1  11  10       16.05       17.40      1.28 o
   3 -13  11        0.59        0.45      0.99 o
   4 -13  11        1.25       -0.09      1.08 o
   1 -12  11        1.02        2.08      1.17 o
   2 -12  11        0.63        0.81      0.99 o
   4 -12  11        0.07        0.09      0.99 o
   5 -12  11        0.13        1.54      1.17 o
  -3 -11  11        0.25        0.81      0.99 o
  -2 -11  11        0.14       -0.77      0.77 o
  -1 -11  11        3.84        3.21      0.83 o
   0 -11  11        0.25        0.85      0.60 o
   1 -11  11        2.14        2.78      1.27 o
   2 -11  11        0.00       -0.23      0.77 o
   3 -11  11        2.40        1.56      0.73 o
   4 -11  11        0.11        0.13      0.63 o
   5 -11  11        0.12       -0.45      0.99 o
  -4 -10  11        0.12        0.45      0.81 o
  -3 -10  11        0.00       -0.43      0.54 o
  -2 -10  11        1.03        0.86      0.68 o
  -1 -10  11        0.01       -0.60      0.90 o
   0 -10  11        9.01       11.07      1.05 o
   1 -10  11        8.16        7.98      0.93 o
   2 -10  11        0.02        0.15      0.54 o
   3 -10  11        0.01        1.08      0.64 o
   4 -10  11        0.10        0.06      0.60 o
   5 -10  11        0.84        0.36      1.27 o
   6 -10  11        0.78        2.26      1.27 o
  -4  -9  11        1.18        0.65      0.54 o
  -3  -9  11        0.00        0.15      0.54 o
  -2  -9  11        0.07       -0.49      0.50 o
  -1  -9  11        2.32        2.44      0.64 o
   0  -9  11        0.06        0.67      0.54 o
   1  -9  11        9.66       10.68      0.96 o
   2  -9  11        1.76        2.63      0.63 o
   3  -9  11        7.59        5.90      0.83 o
   4  -9  11        2.05        1.22      0.99 o
   5  -9  11        0.08        0.09      0.64 o
   6  -9  11        0.27        0.26      0.72 o
  -5  -8  11        3.13        3.25      0.99 o
  -4  -8  11        0.03        0.46      0.63 o
  -3  -8  11        0.06        0.32      0.51 o
  -2  -8  11        1.18        0.28      0.54 o
  -1  -8  11        1.25        1.35      0.56 o
   0  -8  11        3.48        1.67      0.59 o
   1  -8  11        0.01       -0.38      0.38 o
   2  -8  11        2.76        3.54      0.72 o
   3  -8  11        3.91        3.97      0.73 o
   4  -8  11        3.44        2.81      0.69 o
   5  -8  11       17.31       17.90      3.52 o
   6  -8  11        8.41        8.01      1.22 o
  -6  -7  11        2.13        1.45      0.81 o
  -5  -7  11        0.45        0.36      0.81 o
  -4  -7  11        2.14        0.97      0.51 o
  -3  -7  11        9.55        9.05      0.73 o
  -2  -7  11        5.39        5.24      0.73 o
  -1  -7  11        0.83       -0.10      0.48 o
   0  -7  11       13.38       11.97      0.93 o
   1  -7  11        2.20        2.57      0.60 o
   2  -7  11        0.06        0.44      0.43 o
   3  -7  11        3.66        4.13      0.73 o
   4  -7  11        1.97        1.37      0.60 o
   5  -7  11        0.79        1.51      1.45 o
   6  -7  11        5.35        6.23      0.99 o
   7  -7  11        0.29        0.54      1.08 o
  -7  -6  11        0.03        0.36      0.81 o
  -6  -6  11        0.72        0.81      0.46 o
  -5  -6  11        0.05        0.37      0.43 o
  -4  -6  11        8.40        8.58      0.60 o
  -3  -6  11       29.04       32.60      1.05 o
  -2  -6  11        0.00        0.20      0.30 o
  -1  -6  11        0.28        0.16      0.39 o
   0  -6  11        0.23        0.41      0.45 o
   1  -6  11        1.23        0.69      0.48 o
   2  -6  11        0.04       -0.19      0.77 o
   3  -6  11        6.13        5.76      0.77 o
   4  -6  11        0.10        0.45      0.51 o
   5  -6  11        0.21       -0.12      0.52 o
   6  -6  11        2.38        3.24      0.83 o
   7  -6  11        0.03       -0.81      0.81 o
  -8  -5  11        0.00        0.63      0.81 o
  -7  -5  11        0.03       -0.13      0.54 o
  -6  -5  11        0.05        0.23      0.37 o
  -5  -5  11        0.16        0.02      0.37 o
  -4  -5  11        4.10        2.92      0.49 o
  -3  -5  11       14.88       14.87      0.70 o
  -2  -5  11        0.91        0.36      0.33 o
  -1  -5  11        8.90        9.75      0.57 o
   0  -5  11        0.49        1.47      0.43 o
   1  -5  11        7.82        8.10      0.77 o
   2  -5  11        1.40        2.23      0.68 o
   3  -5  11        4.02        4.08      0.81 o
   4  -5  11        0.69        0.54      0.54 o
   5  -5  11        4.99        4.62      0.80 o
   6  -5  11        0.01       -0.37      0.49 o
   7  -5  11        2.03        0.27      0.90 o
  -8  -4  11        1.31        1.45      0.64 o
  -7  -4  11        0.18        0.56      0.54 o
  -6  -4  11        0.71        0.80      0.38 o
  -5  -4  11        0.13       -0.19      0.33 o
  -4  -4  11        0.08       -0.29      0.30 o
  -3  -4  11        1.93        1.86      0.36 o
  -2  -4  11        2.09        2.52      0.37 o
  -1  -4  11        9.61       10.22      0.55 o
   0  -4  11        0.95        0.94      0.33 o
   1  -4  11        0.29        0.18      0.38 o
   2  -4  11        1.52        1.81      0.54 o
   3  -4  11        2.70        2.40      0.68 o
   4  -4  11        0.04       -0.46      0.77 o
   5  -4  11        2.24        1.27      0.60 o
   6  -4  11        2.93        3.17      0.65 o
   7  -4  11        5.17        4.43      1.36 o
  -8  -3  11        0.39       -0.40      0.50 o
  -7  -3  11        0.97        0.75      0.54 o
  -6  -3  11        0.55        0.06      0.41 o
  -5  -3  11        0.16       -0.15      0.30 o
  -4  -3  11        0.00       -0.29      0.29 o
  -3  -3  11        1.46        1.84      0.40 o
  -2  -3  11        5.95        5.47      0.44 o
  -1  -3  11        3.62        3.68      0.39 o
   0  -3  11       37.53       39.16      1.07 o
   1  -3  11        1.69        2.04      0.38 o
   2  -3  11        0.06       -0.30      0.41 o
   3  -3  11        6.02        5.95      0.77 o
   4  -3  11        0.37       -0.72      0.72 o
   5  -3  11        0.08       -0.27      0.51 o
   6  -3  11        0.12       -0.36      0.49 o
   7  -3  11       12.27       12.56      1.72 o
  -8  -2  11        0.29        0.07      0.50 o
  -7  -2  11        0.28        0.60      0.48 o
  -6  -2  11        3.28        4.09      1.67 o
  -5  -2  11        8.54       10.02      0.58 o
  -4  -2  11        8.84        7.41      0.52 o
  -3  -2  11       35.07       34.17      0.92 o
  -2  -2  11        0.77        0.75      0.28 o
  -1  -2  11        0.41        0.64      0.31 o
   0  -2  11       10.77       11.19      0.58 o
   1  -2  11        7.13        7.23      0.91 o
   2  -2  11       29.81       29.79      1.41 o
   3  -2  11       16.81       16.73      1.09 o
   4  -2  11       14.55       16.45      1.22 o
   5  -2  11        0.03       -0.14      1.08 o
   6  -2  11        6.87        6.71      0.90 o
   7  -2  11        7.43        6.87      1.45 o
  -8  -1  11        0.01       -0.37      0.48 o
  -7  -1  11        0.48        0.63      0.50 o
  -6  -1  11        0.18        0.14      0.41 o
  -5  -1  11       25.97       23.94      1.12 o
  -4  -1  11        1.55        1.02      0.29 o
  -3  -1  11        2.02        1.33      0.35 o
  -2  -1  11       18.68       20.32      0.71 o
  -1  -1  11       59.46       59.44      1.31 o
   0  -1  11       11.46       12.53      0.62 o
   1  -1  11       83.93       83.54      1.80 o
   2  -1  11       56.54       53.09      1.88 o
   3  -1  11        0.93        0.75      0.54 o
   4  -1  11        5.10        5.41      0.77 o
   5  -1  11       17.89       17.14      1.21 o
   6  -1  11        0.02       -0.45      0.45 o
   7  -1  11        0.12        2.17      0.99 o
  -8   0  11        0.01        0.10      0.59 o
  -7   0  11        0.05       -0.01      0.41 o
  -6   0  11        0.98        0.38      0.41 o
  -5   0  11       17.81       18.72      0.95 o
  -4   0  11        4.64        5.17      0.39 o
  -3   0  11        8.99        9.45      0.53 o
  -2   0  11        0.82        0.69      0.29 o
  -1   0  11       23.56       21.81      0.75 o
   0   0  11       20.42       20.81      0.77 o
   1   0  11      112.17      116.19      2.30 o
   2   0  11       50.02       45.91      1.99 o
   3   0  11        0.08        0.14      0.45 o
   4   0  11        7.32        7.22      0.86 o
   5   0  11        1.26        1.85      0.67 o
   6   0  11        6.64        6.58      0.99 o
  -8   1  11        2.13        1.98      1.08 o
  -7   1  11        8.52        8.63      0.70 o
  -6   1  11        0.54       -0.35      0.35 o
  -5   1  11        8.77        9.65      0.70 o
  -4   1  11        1.26        1.58      0.86 o
  -3   1  11        0.21        0.53      0.26 o
  -2   1  11       96.22       98.71      2.08 o
  -1   1  11       81.81       82.52      1.63 o
   0   1  11        0.80        0.78      0.38 o
   1   1  11        7.40        7.63      0.53 o
   2   1  11        0.01        0.23      0.45 o
   3   1  11        2.84        2.75      0.60 o
   4   1  11       15.46       15.13      2.44 o
   5   1  11       17.01       18.75      1.34 o
  -8   2  11        0.62        1.23      0.45 o
  -7   2  11        0.43        0.81      0.38 o
  -6   2  11        0.01        0.20      0.35 o
  -5   2  11        2.60        2.25      0.48 o
  -4   2  11       30.03       32.28      1.25 o
  -3   2  11        4.38        4.20      0.38 o
  -2   2  11        8.19        7.28      0.49 o
  -1   2  11        0.74        0.83      0.35 o
   0   2  11        1.88        2.05      0.36 o
   1   2  11       23.84       22.61      0.82 o
   2   2  11        2.81        3.38      0.60 o
   3   2  11        0.14        0.65      0.48 o
   4   2  11        5.15        5.43      0.83 o
   5   2  11        2.07        2.25      0.72 o
  -8   3  11        1.34        2.35      0.54 o
  -7   3  11        0.01        0.09      0.26 o
  -6   3  11       18.30       21.92      0.91 o
  -5   3  11       12.16       12.18      0.63 o
  -4   3  11       14.26       14.47      0.86 o
  -3   3  11        1.57        1.28      0.99 o
  -2   3  11        0.27        0.31      0.29 o
  -1   3  11       44.07       41.65      1.23 o
   0   3  11       15.03       14.19      0.67 o
   1   3  11        9.78        9.37      0.60 o
   2   3  11        0.46        0.48      0.48 o
   3   3  11        4.34        4.16      0.73 o
   4   3  11        2.18        1.99      0.64 o
   5   3  11        0.01        1.36      0.81 o
  -8   4  11        0.40        0.50      0.26 o
  -7   4  11        0.02        0.27      0.21 o
  -6   4  11        0.00       -0.03      0.40 o
  -5   4  11        1.79        1.29      0.29 o
  -4   4  11        1.98        1.80      0.41 o
  -3   4  11        0.57        0.77      0.38 o
  -2   4  11        3.71        3.35      0.41 o
  -1   4  11       40.31       38.19      1.19 o
   0   4  11        9.79        8.92      0.72 o
   1   4  11        0.25        0.10      0.31 o
   2   4  11        0.81        0.01      0.48 o
   3   4  11        0.18       -0.20      0.48 o
   4   4  11        0.55        0.14      0.54 o
  -7   5  11        1.33        1.50      0.25 o
  -6   5  11        0.07       -0.18      0.21 o
  -5   5  11        2.95        3.53      0.38 o
  -4   5  11        3.90        3.17      0.54 o
  -3   5  11        1.43        2.23      0.51 o
  -2   5  11        1.81        2.08      0.34 o
  -1   5  11        2.80        2.49      0.48 o
   0   5  11        8.74        8.21      0.63 o
   1   5  11       15.00       13.71      0.73 o
   2   5  11        2.97        4.13      0.73 o
   3   5  11        1.98        1.67      0.64 o
   4   5  11        5.73        5.97      1.27 o
  -7   6  11        8.78        9.27      0.50 o
  -6   6  11        2.04        1.95      0.38 o
  -5   6  11        0.72        0.63      0.38 o
  -4   6  11        2.75        2.81      0.51 o
  -3   6  11        5.06        6.06      0.64 o
  -2   6  11        7.91        7.28      0.70 o
  -1   6  11        1.22        1.97      0.41 o
   0   6  11        5.61        7.16      0.62 o
   1   6  11        4.41        4.52      0.73 o
   2   6  11        0.16       -0.17      0.63 o
   3   6  11        9.16       10.50      1.02 o
  -6   7  11        0.87        0.40      0.42 o
  -5   7  11        0.17       -0.35      0.35 o
  -4   7  11       11.40       13.56      0.83 o
  -3   7  11        5.53        6.09      0.67 o
  -2   7  11        4.55        3.72      0.68 o
  -1   7  11        2.78        4.46      0.71 o
   0   7  11        1.48        1.09      0.46 o
   1   7  11        0.18       -0.54      0.72 o
   2   7  11        0.01        0.00      0.81 o
   3   7  11        2.39        2.53      0.90 o
  -6   8  11        1.23        1.17      0.45 o
  -5   8  11        1.65        0.99      0.45 o
  -4   8  11        0.53        0.10      0.41 o
  -3   8  11        0.39        0.14      0.54 o
  -2   8  11       21.03       22.74      1.31 o
  -1   8  11       10.59       14.13      1.12 o
   0   8  11        5.51        7.30      0.72 o
   1   8  11        3.64        1.99      0.99 o
  -5   9  11        1.42        1.08      0.72 o
  -4   9  11        2.09        1.81      0.58 o
  -3   9  11        5.52        5.50      0.77 o
  -2   9  11        0.48       -0.05      0.51 o
  -1   9  11        1.32        1.83      0.67 o
   0   9  11        4.99        5.27      0.78 o
  -3  10  11        0.65        0.39      0.54 o
  -2  10  11        2.86        3.37      1.31 o
  -1  10  11        3.28        4.81      0.90 o
   3 -13  12        0.31       -0.99      0.99 o
   4 -12  12        0.27        1.27      1.17 o
  -1 -11  12        0.90        0.36      0.90 o
   0 -11  12        0.00       -0.36      0.81 o
   1 -11  12        0.03        0.00      0.99 o
  -3 -10  12        0.02        0.18      0.72 o
  -2 -10  12        0.00       -0.24      0.60 o
  -1 -10  12        7.07        8.46      1.90 o
   0 -10  12       12.74       14.01      1.18 o
   1 -10  12        2.55        2.85      0.77 o
   2 -10  12        4.40        4.97      0.86 o
   3 -10  12        1.60        2.35      0.99 o
   5 -10  12        0.06       -0.18      1.08 o
  -3  -9  12        0.25        0.20      0.54 o
  -2  -9  12        5.72        5.70      0.86 o
  -1  -9  12        3.15        3.29      0.73 o
   0  -9  12        0.15        0.53      0.60 o
   1  -9  12        0.33        0.58      0.72 o
   2  -9  12        0.50        0.73      0.60 o
   3  -9  12        2.37        2.62      0.70 o
   4  -9  12        0.05        0.27      0.90 o
   5  -9  12        1.67        0.99      1.27 o
  -5  -8  12        0.27        0.36      0.81 o
  -4  -8  12        3.04        3.43      0.99 o
  -3  -8  12        1.06        0.95      0.54 o
  -2  -8  12        0.70        1.29      1.13 o
  -1  -8  12        0.00       -0.05      0.51 o
   0  -8  12        0.16       -0.20      0.48 o
   1  -8  12        0.59        0.40      0.50 o
   2  -8  12        0.33        0.56      0.54 o
   3  -8  12        0.41        0.36      0.54 o
   4  -8  12        1.97        1.00      0.86 o
   5  -8  12        5.37        6.60      1.36 o
   6  -8  12        0.58        2.71      1.17 o
  -6  -7  12        1.52        0.27      0.72 o
  -5  -7  12        0.08       -0.27      0.72 o
  -4  -7  12        0.03       -0.63      0.63 o
  -3  -7  12        2.37        1.43      0.99 o
  -2  -7  12        1.41        0.86      0.54 o
  -1  -7  12        4.02        1.85      0.64 o
   0  -7  12        4.99        5.17      1.13 o
   1  -7  12        0.46       -0.14      0.51 o
   2  -7  12        1.16        1.83      0.60 o
   3  -7  12        1.99        1.99      0.64 o
   4  -7  12        0.19        0.04      0.81 o
   5  -7  12        0.35       -0.09      0.90 o
   6  -7  12        0.05       -0.36      0.90 o
  -7  -6  12        0.07       -0.09      0.90 o
  -6  -6  12        0.02       -0.13      0.50 o
  -5  -6  12        1.99        2.35      0.50 o
  -4  -6  12        0.38       -0.36      0.36 o
  -3  -6  12        0.12        0.22      0.40 o
  -2  -6  12        0.82        0.72      0.41 o
  -1  -6  12        0.70        0.50      0.51 o
   0  -6  12       22.01       24.54      1.31 o
   1  -6  12        3.01        1.83      0.60 o
   2  -6  12        0.04       -0.09      0.63 o
   3  -6  12        0.00       -0.44      0.50 o
   4  -6  12        0.01       -0.23      0.51 o
   5  -6  12        0.66        0.41      0.64 o
   6  -6  12        0.17       -0.99      0.99 o
  -7  -5  12        0.24        0.41      0.58 o
  -6  -5  12        1.03        0.36      0.90 o
  -5  -5  12        1.44        2.29      0.50 o
  -4  -5  12        0.21        0.24      0.39 o
  -3  -5  12        0.31        0.31      0.32 o
  -2  -5  12        0.66        0.39      0.38 o
  -1  -5  12        0.50        0.33      0.41 o
   0  -5  12       16.48       16.84      1.08 o
   1  -5  12        0.35        0.54      0.51 o
   2  -5  12        0.00       -0.45      0.45 o
   3  -5  12        1.54        0.76      0.54 o
   4  -5  12        6.01        6.98      0.89 o
   5  -5  12        0.17        0.32      0.58 o
   6  -5  12        0.10        0.00      0.90 o
  -7  -4  12        0.52       -0.54      0.54 o
  -6  -4  12        0.70        1.08      0.58 o
  -5  -4  12        0.02       -0.16      0.34 o
  -4  -4  12        0.72       -0.17      0.33 o
  -3  -4  12        9.25        9.21      0.64 o
  -2  -4  12       11.37       12.68      0.67 o
  -1  -4  12        2.56        1.88      0.39 o
   0  -4  12        6.85        7.97      0.68 o
   1  -4  12        3.75        3.61      0.67 o
   2  -4  12        4.70        6.14      0.77 o
   3  -4  12        5.31        5.48      0.80 o
   4  -4  12        1.28        0.32      0.58 o
   5  -4  12        1.19        0.41      0.60 o
   6  -4  12        0.30       -0.54      0.81 o
   7  -4  12        0.76        2.53      1.17 o
  -7  -3  12        1.61        1.76      0.64 o
  -6  -3  12        0.07       -0.05      0.48 o
  -5  -3  12        0.70        0.11      0.34 o
  -4  -3  12       12.27       11.65      0.69 o
  -3  -3  12        0.22       -0.05      0.33 o
  -2  -3  12        1.82        1.54      0.36 o
  -1  -3  12        7.17        7.53      0.55 o
   0  -3  12        2.39        1.14      0.37 o
   1  -3  12        1.10        1.96      0.81 o
   2  -3  12        4.16        4.33      0.73 o
   3  -3  12        3.40        5.03      0.77 o
   4  -3  12        0.08        0.52      0.54 o
   5  -3  12        2.16        1.91      0.69 o
   6  -3  12        7.72        7.68      1.54 o
   7  -3  12        0.76        2.35      1.08 o
  -7  -2  12        2.22        3.61      0.70 o
  -6  -2  12        3.49        4.20      1.13 o
  -5  -2  12        0.01        0.30      0.43 o
  -4  -2  12        3.46        3.54      0.44 o
  -3  -2  12        0.08        0.25      0.33 o
  -2  -2  12       14.36       15.19      0.72 o
  -1  -2  12        2.54        2.04      0.39 o
   0  -2  12        0.81        1.36      0.39 o
   1  -2  12        3.72        2.77      0.60 o
   2  -2  12        3.20        2.71      0.64 o
   3  -2  12        2.03        2.46      1.58 o
   4  -2  12        1.34        1.55      0.67 o
   5  -2  12        0.00        0.20      0.60 o
   6  -2  12        3.08        1.45      1.08 o
   7  -2  12        2.47        1.45      1.08 o
  -8  -1  12        0.59        0.99      0.81 o
  -7  -1  12        8.93       11.77      0.89 o
  -6  -1  12        1.34        1.45      0.51 o
  -5  -1  12        0.02        0.13      0.41 o
  -4  -1  12        0.10       -0.38      0.38 o
  -3  -1  12        0.12       -0.11      0.30 o
  -2  -1  12        4.75        3.84      0.68 o
  -1  -1  12        5.85        6.09      0.48 o
   0  -1  12       45.68       49.74      1.54 o
   1  -1  12        6.50        7.69      0.68 o
   2  -1  12        2.76        4.46      0.73 o
   3  -1  12        0.06        0.22      0.48 o
   4  -1  12        3.75        2.97      0.81 o
   5  -1  12       14.80       16.11      1.28 o
   6  -1  12        0.00        0.27      0.90 o
  -8   0  12        4.03        6.60      0.99 o
  -7   0  12        1.08        1.40      0.51 o
  -6   0  12        0.71        0.90      0.45 o
  -5   0  12        3.52        4.64      0.60 o
  -4   0  12       12.04       13.23      0.86 o
  -3   0  12        0.86        1.81      0.40 o
  -2   0  12        1.26        1.34      0.38 o
  -1   0  12        5.18        5.31      0.45 o
   0   0  12       12.60       14.58      0.71 o
   1   0  12        4.02        5.52      0.52 o
   2   0  12       40.68       44.10      1.90 o
   3   0  12        2.44        3.10      0.67 o
   4   0  12        0.33        0.63      0.58 o
   5   0  12        0.39        1.58      0.70 o
   6   0  12        3.92        3.71      1.17 o
  -7   1  12        0.00       -0.03      0.41 o
  -6   1  12        0.10        0.10      0.41 o
  -5   1  12       24.18       26.00      1.18 o
  -4   1  12        1.83        1.54      0.51 o
  -3   1  12        1.58        1.34      0.36 o
  -2   1  12        0.27       -0.22      0.30 o
  -1   1  12        0.26        0.25      0.28 o
   0   1  12        4.37        3.78      0.44 o
   1   1  12        1.60        1.81      0.39 o
   2   1  12       18.73       20.40      1.21 o
   3   1  12        3.51        2.76      0.67 o
   4   1  12       13.97       14.73      1.18 o
  -7   2  12        0.06        0.50      0.38 o
  -6   2  12        5.07        3.79      0.56 o
  -5   2  12       22.50       21.25      1.09 o
  -4   2  12       13.41       13.32      0.86 o
  -3   2  12        0.76        0.27      0.28 o
  -2   2  12        0.03        0.10      0.30 o
  -1   2  12        0.49        0.34      0.34 o
   0   2  12        3.36        3.21      0.43 o
   1   2  12       13.37       14.68      0.73 o
   2   2  12        0.74        0.23      0.43 o
   3   2  12        0.20        0.29      0.54 o
   4   2  12        2.03        2.38      1.04 o
  -7   3  12        1.07        0.59      0.50 o
  -6   3  12        0.26       -0.23      0.38 o
  -5   3  12       11.18       10.30      0.77 o
  -4   3  12       21.71       20.77      1.05 o
  -3   3  12        6.00        5.74      0.64 o
  -2   3  12        2.83        2.69      0.41 o
  -1   3  12        0.16        0.19      0.36 o
   0   3  12        4.56        4.08      0.55 o
   1   3  12        2.95        2.46      0.43 o
   2   3  12        9.10        9.93      1.81 o
   3   3  12        0.06       -0.36      0.59 o
   4   3  12        0.02        0.41      0.58 o
  -7   4  12        0.99        1.27      0.38 o
  -6   4  12        0.40        0.32      0.38 o
  -5   4  12        2.88        5.02      0.58 o
  -4   4  12        5.98        7.17      0.67 o
  -3   4  12        0.36        0.50      0.41 o
  -2   4  12        5.01        4.49      0.48 o
  -1   4  12        1.01        0.90      0.45 o
   0   4  12        2.82        2.38      0.49 o
   1   4  12        2.67        1.56      0.49 o
   2   4  12        0.33        0.36      0.54 o
   3   4  12        0.86        0.77      0.52 o
   4   4  12        0.11        0.81      0.81 o
  -7   5  12        0.05        0.54      0.45 o
  -6   5  12        0.51        0.01      0.35 o
  -5   5  12        0.42        0.81      0.41 o
  -4   5  12        2.44        2.59      0.54 o
  -3   5  12        0.02       -0.29      0.41 o
  -2   5  12        1.29        1.58      0.51 o
  -1   5  12        0.27        0.53      0.47 o
   0   5  12        1.33        1.59      0.48 o
   1   5  12       10.39        9.06      1.36 o
   2   5  12        0.00        0.44      0.59 o
   3   5  12        2.59        1.45      0.90 o
  -7   6  12        0.00        0.18      0.36 o
  -6   6  12        1.81        2.12      0.41 o
  -5   6  12        0.64        0.29      0.68 o
  -4   6  12        5.84        6.56      0.67 o
  -3   6  12        4.06        3.89      0.60 o
  -2   6  12        3.74        3.88      0.67 o
  -1   6  12        4.88        5.37      0.54 o
   0   6  12       10.42       11.66      0.81 o
   1   6  12        1.27        1.81      0.90 o
   2   6  12        1.06        0.63      0.90 o
   3   6  12        0.01        0.54      0.72 o
  -6   7  12        1.47        1.63      0.54 o
  -5   7  12        1.07        0.18      0.45 o
  -4   7  12        3.70        3.03      0.60 o
  -3   7  12        4.96        6.96      0.73 o
  -2   7  12        0.05       -0.48      0.48 o
  -1   7  12        0.35       -0.54      0.54 o
   0   7  12       38.39       43.76      1.51 o
   1   7  12        0.07        0.54      0.81 o
  -5   8  12        0.05       -0.27      0.63 o
  -4   8  12        1.71        1.85      0.58 o
  -3   8  12        4.48        3.94      0.73 o
  -2   8  12        7.20        7.83      1.72 o
  -1   8  12       16.54       20.24      1.90 o
   0   8  12        2.22        3.32      0.68 o
  -3   9  12        1.15        0.45      0.81 o
  -2   9  12        0.14        0.18      0.60 o
  -1   9  12       17.72       20.37      2.17 o
  -2 -10  13        0.64        0.18      0.90 o
  -1 -10  13        1.31        1.99      0.99 o
   0 -10  13        0.64        1.45      0.90 o
  -3  -9  13        0.56        1.72      0.90 o
  -2  -9  13        0.37        0.15      0.60 o
  -1  -9  13        1.87        0.14      0.56 o
   0  -9  13        0.81        1.82      0.90 o
   1  -9  13        0.43        0.78      0.60 o
   2  -9  13        3.40        2.76      0.77 o
  -3  -8  13        0.67        0.94      0.60 o
  -2  -8  13        0.10       -0.46      0.59 o
  -1  -8  13        0.07        0.47      0.56 o
   0  -8  13        0.61       -0.13      0.54 o
   1  -8  13        0.73        0.87      0.56 o
   2  -8  13        0.38        0.86      1.17 o
   3  -8  13        2.01        1.16      1.17 o
  -5  -7  13        0.25       -0.63      0.63 o
  -4  -7  13        4.77        2.62      0.90 o
  -3  -7  13        0.77        0.63      0.81 o
  -2  -7  13        0.47        0.68      0.58 o
  -1  -7  13        0.22       -0.23      0.81 o
   0  -7  13        1.79        1.50      0.72 o
   1  -7  13        0.00        0.00      0.51 o
   2  -7  13        6.66        8.38      0.95 o
   3  -7  13        0.13        0.36      0.58 o
   4  -7  13        0.00        1.27      0.99 o
  -6  -6  13        0.02        1.08      0.99 o
  -5  -6  13        0.00        0.03      0.52 o
  -4  -6  13        0.41        0.12      0.56 o
  -3  -6  13        0.41        0.90      0.81 o
  -2  -6  13        0.00       -0.13      0.63 o
  -1  -6  13        4.43        3.58      0.70 o
   0  -6  13        2.29        2.73      0.67 o
   1  -6  13        0.89        0.94      0.54 o
   2  -6  13        0.16       -0.45      0.51 o
   3  -6  13        0.07       -0.38      0.54 o
   4  -6  13        0.02        0.02      0.54 o
  -7  -5  13        0.06        0.36      0.99 o
  -6  -5  13        0.03        0.37      0.56 o
  -5  -5  13        0.63       -0.04      0.41 o
  -4  -5  13        0.04        0.13      0.41 o
  -3  -5  13        1.09        1.58      0.52 o
  -2  -5  13        0.08        0.24      0.43 o
  -1  -5  13        0.22       -0.05      0.50 o
   0  -5  13        0.01       -0.10      0.48 o
   1  -5  13        3.49        4.23      1.76 o
   2  -5  13        0.54       -0.42      0.50 o
   3  -5  13        4.82        4.75      1.58 o
   4  -5  13        1.03        1.08      0.63 o
   6  -5  13        0.95        1.27      1.17 o
  -7  -4  13        0.10       -0.54      0.77 o
  -6  -4  13        3.72        3.10      1.31 o
  -5  -4  13        0.10       -0.34      0.34 o
  -4  -4  13        0.06        0.24      0.39 o
  -3  -4  13        8.40        7.50      0.74 o
  -2  -4  13        4.83        5.90      0.53 o
  -1  -4  13        2.86        2.92      0.55 o
   0  -4  13        1.26        1.72      0.58 o
   1  -4  13        1.76        1.42      0.68 o
   2  -4  13        0.34        0.68      0.58 o
   3  -4  13        0.63        1.45      0.60 o
   4  -4  13        4.60        4.01      0.80 o
   6  -4  13        0.00       -0.90      0.90 o
  -7  -3  13        0.64       -0.49      0.77 o
  -6  -3  13        1.55        1.08      0.56 o
  -5  -3  13        2.82        1.94      0.60 o
  -4  -3  13        2.15        2.19      0.74 o
  -3  -3  13        1.99        1.05      0.59 o
  -2  -3  13        0.13        0.05      0.37 o
  -1  -3  13        2.21        2.21      0.46 o
   0  -3  13       29.26       30.09      1.44 o
   1  -3  13       11.53       11.13      0.96 o
   2  -3  13        0.20        0.90      0.58 o
   3  -3  13        1.88        2.49      0.70 o
   4  -3  13        0.25       -0.50      0.58 o
   6  -3  13        0.83       -0.18      0.99 o
  -7  -2  13        0.00       -0.23      0.77 o
  -6  -2  13        0.63        0.47      0.54 o
  -5  -2  13        0.37       -0.15      0.48 o
  -4  -2  13        1.51        2.31      0.44 o
  -3  -2  13        8.01        7.61      0.60 o
  -2  -2  13        0.07        0.02      0.55 o
  -1  -2  13        3.51        3.45      0.46 o
   0  -2  13        0.50        0.86      0.49 o
   1  -2  13       62.43       63.28      2.94 o
   2  -2  13        2.31        3.09      0.70 o
   3  -2  13        1.44        2.19      0.72 o
   4  -2  13        1.61        2.00      0.73 o
   6  -2  13        0.03       -0.72      0.81 o
  -7  -1  13        3.39        3.44      0.67 o
  -6  -1  13        8.40        9.23      1.36 o
  -5  -1  13        2.52        2.13      0.58 o
  -4  -1  13        0.21        0.51      0.48 o
  -3  -1  13       10.70       11.02      0.67 o
  -2  -1  13        3.41        2.62      0.45 o
  -1  -1  13       34.02       35.06      1.08 o
   0  -1  13       12.32       15.32      1.32 o
   1  -1  13        1.21        1.49      0.58 o
   2  -1  13        0.17        0.81      0.58 o
   3  -1  13        0.83       -0.14      0.51 o
   4  -1  13       10.64       11.58      1.12 o
   6  -1  13        3.47        2.53      1.17 o
  -7   0  13        0.70        0.23      0.48 o
  -6   0  13        0.56        1.38      0.54 o
  -5   0  13        0.08       -0.01      0.59 o
  -4   0  13        2.89        2.72      0.58 o
  -3   0  13        0.97        0.80      0.37 o
  -2   0  13        2.65        3.28      0.47 o
  -1   0  13        0.82        1.33      0.46 o
   0   0  13       15.86       16.04      0.78 o
   1   0  13       14.72       13.62      1.45 o
   2   0  13        3.11        2.46      0.67 o
   3   0  13        1.76        2.02      1.27 o
   4   0  13        1.63        1.84      0.67 o
  -7   1  13        0.60        1.54      0.72 o
  -6   1  13        0.01       -0.14      0.68 o
  -5   1  13       10.88       11.40      0.99 o
  -4   1  13        0.21       -0.23      0.43 o
  -3   1  13        2.30        1.73      0.38 o
  -2   1  13        5.63        6.26      0.54 o
  -1   1  13        6.97        6.01      0.60 o
   0   1  13        0.02        0.17      0.33 o
   1   1  13        0.10        0.17      0.50 o
   2   1  13        0.00        0.30      0.48 o
   3   1  13        1.56        1.67      0.64 o
   4   1  13        2.32        2.53      0.99 o
  -7   2  13        0.00       -0.09      0.63 o
  -6   2  13        0.37        0.23      0.48 o
  -5   2  13        2.77        3.66      0.60 o
  -4   2  13        0.40       -0.05      0.48 o
  -3   2  13        0.16       -0.22      0.43 o
  -2   2  13        9.62        9.94      0.90 o
  -1   2  13        5.82        5.85      0.58 o
   0   2  13        0.09       -0.21      0.38 o
   1   2  13        0.16        0.07      0.48 o
   2   2  13        3.29        3.67      0.70 o
   3   2  13        0.01        0.56      0.54 o
  -6   3  13        0.16        0.25      0.81 o
  -5   3  13        1.77        1.69      0.54 o
  -4   3  13        8.47        8.32      0.77 o
  -3   3  13        2.79        3.69      0.72 o
  -2   3  13        2.74        2.61      0.66 o
  -1   3  13        3.62        3.85      0.52 o
   0   3  13        0.82       -0.07      0.41 o
   1   3  13        0.56       -0.54      0.63 o
   2   3  13        2.65        3.11      1.08 o
   3   3  13        1.12        0.00      0.81 o
  -6   4  13        0.71        0.80      0.48 o
  -5   4  13        6.88        6.81      0.70 o
  -4   4  13        0.11        0.45      0.43 o
  -3   4  13        0.00       -0.37      0.37 o
  -2   4  13        6.34        5.30      0.73 o
  -1   4  13        4.83        5.59      0.60 o
   0   4  13       12.96       14.85      0.88 o
   1   4  13        0.71        1.45      0.81 o
   2   4  13        3.14        3.62      0.99 o
   3   4  13        3.91        5.06      1.17 o
  -6   5  13        0.01       -0.63      0.63 o
  -5   5  13        1.52        1.99      0.51 o
  -4   5  13        1.76        1.74      0.54 o
  -3   5  13        5.58        6.55      0.77 o
  -2   5  13        6.89        9.89      0.93 o
  -1   5  13        0.25       -0.23      0.48 o
   0   5  13        5.78        6.30      1.06 o
   1   5  13        0.60        0.99      0.81 o
  -5   6  13        0.70        1.72      0.72 o
  -4   6  13        0.32        0.95      0.59 o
  -3   6  13        2.91        3.61      0.67 o
  -2   6  13        2.60        2.12      0.64 o
  -1   6  13        0.68        0.18      0.60 o
   0   6  13        4.37        6.14      1.27 o
   1   6  13        1.02        2.44      0.99 o
  -4   7  13        0.22       -0.45      0.72 o
  -3   7  13        5.33        5.48      0.73 o
  -2   7  13        0.11        0.32      0.58 o
  -1   7  13        0.93        1.40      0.64 o
   0   7  13        2.53        2.69      0.95 o
  -3   8  13        4.37        3.34      1.08 o
  -2   8  13        0.00        0.99      0.64 o
  -1   8  13        9.94       11.19      2.49 o
  -2  -9  14        0.22        0.27      0.81 o
  -1  -9  14        0.47        0.90      0.81 o
  -2  -8  14        0.01        0.00      0.72 o
  -1  -8  14        1.54        3.34      1.08 o
   0  -8  14        1.16        1.03      0.68 o
   1  -8  14        0.11       -0.09      0.72 o
  -3  -7  14        0.07       -0.09      0.81 o
  -2  -7  14        0.10       -0.47      0.48 o
  -1  -7  14        0.23        0.37      0.58 o
   0  -7  14        0.80        0.36      0.58 o
   1  -7  14        0.00        0.25      0.54 o
   2  -7  14        0.54        0.27      0.64 o
  -5  -6  14        0.07       -0.36      0.72 o
  -4  -6  14        0.99        0.81      0.81 o
  -3  -6  14        0.86        1.72      0.81 o
  -2  -6  14        3.64        3.98      1.08 o
  -1  -6  14        3.71        3.05      0.70 o
   0  -6  14        1.67        1.61      1.31 o
   1  -6  14        1.31        2.05      0.69 o
   2  -6  14        0.75        0.22      0.99 o
   3  -6  14        1.03        0.99      0.90 o
  -6  -5  14        0.18        0.81      0.90 o
  -5  -5  14        0.63        0.90      0.99 o
  -4  -5  14        3.61        2.22      0.65 o
  -3  -5  14        0.68        0.29      0.56 o
  -2  -5  14        0.56       -0.45      0.72 o
  -1  -5  14        0.01        0.01      0.59 o
   0  -5  14        2.24        2.06      0.67 o
   1  -5  14        0.00       -0.41      0.58 o
   2  -5  14        0.18        0.05      0.58 o
   3  -5  14        0.50        0.14      0.58 o
  -6  -4  14        0.44        0.77      0.64 o
  -5  -4  14        0.00       -0.50      0.50 o
  -4  -4  14        1.69        1.45      0.51 o
  -3  -4  14        0.00       -0.20      0.43 o
  -2  -4  14        1.44        1.06      0.60 o
  -1  -4  14        0.26       -0.48      0.48 o
   0  -4  14        0.10        0.40      0.81 o
   1  -4  14        3.53        3.49      1.17 o
   2  -4  14        2.79        2.89      0.77 o
   3  -4  14        3.32        3.54      1.17 o
  -6  -3  14        6.51        8.32      0.96 o
  -5  -3  14        2.53        3.08      0.70 o
  -4  -3  14        0.54        1.32      0.45 o
  -3  -3  14        0.09       -0.22      0.38 o
  -2  -3  14        1.99        1.39      0.46 o
  -1  -3  14        0.62        0.66      0.44 o
   0  -3  14       10.79        8.70      0.96 o
   1  -3  14        0.00       -0.03      0.95 o
   2  -3  14        0.85        0.63      0.63 o
   3  -3  14        0.00        0.21      0.95 o
  -6  -2  14        0.18        0.60      0.56 o
  -5  -2  14        0.79        0.99      0.58 o
  -4  -2  14        6.08        5.84      0.83 o
  -3  -2  14        0.40       -0.29      0.45 o
  -2  -2  14        2.19        2.07      0.47 o
  -1  -2  14        0.08       -0.48      0.52 o
   0  -2  14       13.79       14.06      2.21 o
   1  -2  14        8.43       10.02      0.99 o
   2  -2  14        5.48        5.42      0.90 o
   3  -2  14        4.37        4.11      0.83 o
  -6  -1  14        1.63        1.30      0.60 o
  -5  -1  14        3.71        3.34      0.95 o
  -4  -1  14        0.62        1.59      0.56 o
  -3  -1  14        1.79        1.60      0.51 o
  -2  -1  14        1.99        2.28      0.54 o
  -1  -1  14        0.02        0.45      0.45 o
   0  -1  14        0.13        0.81      0.58 o
   1  -1  14       22.49       27.05      1.54 o
   2  -1  14        1.99        2.07      1.13 o
   3  -1  14        8.40        9.88      1.58 o
  -6   0  14        4.30        4.25      0.73 o
  -5   0  14        2.83        3.21      0.67 o
  -4   0  14        0.06       -0.02      0.48 o
  -3   0  14        0.00        0.11      0.59 o
  -2   0  14        0.23        0.24      0.42 o
  -1   0  14        2.12        2.50      0.50 o
   0   0  14        0.35        0.60      0.58 o
   1   0  14        8.72        8.78      0.93 o
   2   0  14        0.14        0.58      0.54 o
   3   0  14        3.84        5.78      1.17 o
  -6   1  14        2.37        1.25      0.54 o
  -5   1  14        4.69        5.12      0.70 o
  -4   1  14        0.05       -0.17      0.48 o
  -3   1  14        1.36       -0.36      0.48 o
  -2   1  14        0.06       -0.06      0.34 o
  -1   1  14        0.10        0.80      0.42 o
   0   1  14        1.78        3.45      0.77 o
   1   1  14        1.10        0.92      0.54 o
   2   1  14        1.72        1.81      0.77 o
   3   1  14        3.38        2.98      0.99 o
  -6   2  14        0.06       -0.45      0.72 o
  -5   2  14        0.64        1.13      0.58 o
  -4   2  14        1.02        1.47      0.60 o
  -3   2  14        0.75        0.94      0.54 o
  -2   2  14        4.73        3.99      0.68 o
  -1   2  14        3.80        3.91      0.55 o
   0   2  14        2.03        1.74      0.63 o
   1   2  14        1.65        1.90      0.90 o
   2   2  14        0.14        0.32      0.58 o
   3   2  14        0.00        1.17      0.90 o
  -5   3  14        0.05        0.25      0.50 o
  -4   3  14        0.85        0.86      1.17 o
  -3   3  14        0.32       -0.18      0.50 o
  -2   3  14        2.36        0.70      0.72 o
  -1   3  14        3.74        3.90      0.56 o
   0   3  14        0.30        0.51      0.58 o
   1   3  14        2.42        3.07      0.99 o
  -5   4  14        2.24        2.08      0.90 o
  -4   4  14        1.26        1.32      0.54 o
  -3   4  14        0.10        0.29      0.48 o
  -2   4  14        1.41        0.82      0.63 o
  -1   4  14        0.09        0.18      0.46 o
   0   4  14        3.56        2.48      0.95 o
   1   4  14        0.18        0.45      0.81 o
  -4   5  14        0.12        0.27      0.51 o
  -3   5  14        3.79        4.46      0.86 o
  -2   5  14        2.85        4.11      0.73 o
  -1   5  14        4.34        4.09      0.82 o
   0   5  14        0.97        0.27      0.81 o
  -4   6  14        1.45        0.54      0.81 o
  -3   6  14        0.67        0.13      0.54 o
  -2   6  14        0.12        0.42      0.56 o
  -1   6  14        9.38       10.16      1.45 o
  -2   7  14        1.18        0.72      0.99 o
  -1   7  14        1.38        0.54      1.08 o
  -1  -7  15        1.26        3.62      1.08 o
   0  -7  15        0.17       -0.27      0.72 o
  -1  -6  15        0.20        0.22      0.56 o
   0  -6  15        1.58        0.54      0.90 o
   1  -6  15        0.03        0.63      0.81 o
  -5  -5  15        0.33        0.54      0.99 o
  -4  -5  15        0.83        2.08      0.81 o
  -3  -5  15        0.84        1.36      0.81 o
  -2  -5  15        0.50        1.81      0.90 o
  -1  -5  15        1.67        1.54      0.99 o
   0  -5  15        2.90        4.11      0.80 o
   1  -5  15        0.67        1.36      0.99 o
   2  -5  15        0.15       -0.27      0.90 o
  -5  -4  15        0.02       -0.81      0.90 o
  -4  -4  15        0.07        0.63      0.90 o
  -3  -4  15        1.88        2.74      1.90 o
  -2  -4  15        0.04        0.63      0.81 o
  -1  -4  15        0.82       -0.45      0.81 o
   0  -4  15        0.53        0.36      0.64 o
   1  -4  15        1.98        1.21      0.69 o
   2  -4  15        2.48        2.71      1.08 o
  -5  -3  15        2.53        2.98      0.73 o
  -4  -3  15        3.36        2.42      0.69 o
  -3  -3  15        1.37        0.18      0.56 o
  -2  -3  15        0.22       -0.51      0.51 o
  -1  -3  15        2.40        1.17      0.81 o
   0  -3  15        4.12        5.36      0.99 o
   1  -3  15        9.68        9.57      1.05 o
   2  -3  15        2.17        2.26      1.08 o
  -5  -2  15        0.16        0.54      0.64 o
  -4  -2  15        1.10        2.27      0.69 o
  -3  -2  15        0.01        0.19      0.43 o
  -2  -2  15        0.01        0.55      0.90 o
  -1  -2  15        0.59        0.81      0.72 o
   0  -2  15       14.58       14.91      1.63 o
   1  -2  15        1.02        1.13      0.90 o
   2  -2  15        1.44        1.27      0.90 o
  -5  -1  15        0.07       -0.11      0.56 o
  -4  -1  15        0.38        1.16      0.60 o
  -3  -1  15        0.21       -0.29      0.50 o
  -2  -1  15        0.75        0.17      0.55 o
  -1  -1  15        0.02       -0.17      0.56 o
   0  -1  15        3.00        2.08      0.90 o
   1  -1  15        2.34        1.27      0.60 o
   2  -1  15        0.73       -0.36      0.72 o
  -5   0  15        0.85        0.22      0.86 o
  -4   0  15        1.25        0.54      1.17 o
  -3   0  15        2.32        2.47      0.73 o
  -2   0  15        0.47        0.10      0.56 o
  -1   0  15        0.48       -0.47      0.47 o
   0   0  15        0.93        0.27      0.72 o
   1   0  15        0.09        0.63      0.81 o
   2   0  15        0.91        1.27      0.90 o
  -5   1  15        4.20        4.79      1.08 o
  -4   1  15        0.34       -0.47      1.04 o
  -3   1  15        0.67        0.34      0.59 o
  -2   1  15        1.04        0.87      0.77 o
  -1   1  15        0.06        0.48      0.58 o
   0   1  15        0.13       -0.18      0.72 o
   1   1  15        0.34        0.09      0.81 o
  -5   2  15        6.92        8.77      1.27 o
  -4   2  15        1.01        0.68      0.60 o
  -3   2  15        0.53        0.09      0.58 o
  -2   2  15        0.31       -0.46      0.56 o
  -1   2  15        0.07        0.06      0.58 o
   0   2  15        0.50       -0.45      0.72 o
  -4   3  15        0.09        0.36      0.58 o
  -3   3  15        2.54        2.17      1.13 o
  -2   3  15        2.08        2.95      0.73 o
  -1   3  15        7.90        6.69      1.36 o
   0   3  15        0.19       -0.45      0.72 o
  -3   4  15        1.03       -0.05      0.86 o
  -2   4  15        0.03        0.50      0.64 o
  -1   4  15        0.73       -0.81      0.81 o
  -2   5  15        0.61        0.62      0.63 o
  -1   5  15        0.45       -0.45      0.99 o
  -4  -3  16        0.05        0.09      0.99 o
  -2  -3  16        1.12        1.27      0.90 o
   1  -3  16        7.33        5.78      1.36 o
  -4  -2  16        0.24        0.15      0.60 o
  -3  -2  16        0.10       -0.27      0.99 o
  -2  -2  16        0.13        0.36      0.81 o
  -1  -2  16        0.85        0.54      0.81 o
  -4  -1  16        0.03        0.18      0.90 o
  -3  -1  16        0.09       -0.01      0.99 o
  -2  -1  16        0.06       -0.35      0.56 o
  -1  -1  16        0.24        0.09      0.72 o
  -4   0  16        0.14       -0.45      0.90 o
  -3   0  16        0.56        0.94      0.67 o
  -2   0  16        1.97       -0.18      0.99 o
  -1   0  16        0.00        0.09      0.72 o
  -4   1  16        0.46        0.63      0.90 o
  -3   1  16        1.08        0.20      0.63 o
  -2   1  16        3.20        2.80      1.17 o
  -1   1  16        0.03        0.18      0.72 o
  -3   2  16        0.12       -0.46      0.56 o
  -2   2  16        1.13        0.99      1.08 o
  -2   3  16        0.50       -0.63      1.08 o
 
